# Supplementary material for: The long non-coding RNA CidecAS regulates hepatocyte lipid metabolism via the alpha-1 subunit of Na+/K+-ATPase
Source: Front Nutr. 2026 May 12;13:1809132. doi: 10.3389/fnut.2026.1809132 (PMC13201432; doi:10.3389/fnut.2026.1809132)
Supplement: Supplementary file 1 [file Table_1.XLSX]

## Sheet: Supplementary Material 1
Supplementary Material 1: The primer pairs list and DNA probes.
LncRNAs	Primer	5'-3'
lnc-CidecAS	Forward primer	GAGTATGTGTCATAGAGGGTTG
lnc-CidecAS	Reverse primer	AAATAAACAAAACTTTTTTTTTTTCTTTGAGG
lnc-CidecAS-RT	Forward primer	CTGTCTCCACGATTGTGCCATCTTCC
lnc-CidecAS-RT	Reverse primer	GGCACACACCTTTAGTCCCGGCTC
NONMMUT058424.2	Forward primer	CTACTCCAGATATGACAGGAACCAC
NONMMUT058424.2	Reverse primer	ACACACCTTTAGTCCCGGCTC
NONMMUT058422.2	Forward primer	ACTTCCGCCAAAGCACC
NONMMUT058422.2	Reverse primer	ACACACCTTTAGTCCCGGCTC
NONMMUT122852.1	Forward primer	GGGCTGCTGTCTGTTTCTCTC
NONMMUT122852.1	Reverse primer	GTCTGGACAAGTGCCAGGTT
Genes	Primer	5'-3'
β-actin	Forward primer	CGTTGACATCCGTAAAGACC
β-actin	Reverse primer	AACAGTCCGCCTAGAAGCAC
U6	Forward primer	CTCGCTTCGGCAGCACA
U6	Reverse primer	AACGCTTCACGAATTTGCGT
36B4(Rplp0)	Forward primer	ATGGGTACAAGCGCGTCCTG
36B4(Rplp0)	Reverse primer	AGCCGCAAATGCAGATGGATC
Cidec	Forward primer	GGCAGTGGTGACCCAACAG
Cidec	Reverse primer	TGTCTCCACGATTGTGCCATC
ATP1a1	Forward primer	CCTGACGAACAGTTTCCCGA
ATP1a1	Reverse primer	CTCTGGGGTTCACCTGGTTC
Anti-sense biotinylated DNA tiling probes	Probe #	5'-3'
lnc-CidecAS	probe-1	ACGTGAAGGCAACCCTCTATGACA
	probe-2	CCCAGAAGCCAACTAAGAAGATC
	probe-3	GGAGACAGAAGAATACTTCCAAGC
	probe-4	GGTCCAGGACATCTTGAAACTTAA
	probe-5	CTGCCTTAGAATCAGCTTCCTG
	probe-6	AGGTGACTACAGGACAGAAAGGCT
	probe-7	TGATGTATTGTCAGCCCCTA
	probe-8	TTCGTGCATTTGCTTCTGTTTCC
	probe-9	TGATGTTTGTGCGTCAGCCT
	probe-10	TGAGGTAAGACCTTTCACTG
siRNA	Target sequance	Sense（5'-3'）	Antisense（5'-3'）
si-ATP1a1-1	GCTGGGATTAAGGTCATCATGGTTA	GCUGGGAUUAAGGUCAUCAUGGUUA	UAACCAUGAUGACCUUAAUCCCAGC
si-ATP1a1-2	GAGCAAGCTGAGAGCGACATCATGA	GAGCAAGCUGAGAGCGACAUCAUGA	UCAUGAUGUCGCUCUCAGCUUGCUC
si-ATP1a1-3	GAGACAGCCCTTGCTGCTTTCTTAT	GAGACAGCCCUUGCUGCUUUCUUAU	AUAAGAAAGCAGCAAGGGCUGUCUC

## Sheet: Supplementary Material 2
> Lnc-CidecAS (965 bp)
GAGTATGTGTCATAGAGGGTTGCCTTCACGTTCAGGCAGCCAATAAAGTCCTGAGGGTTCAGCTTGTACAGGTCGAAGGTTACCCGGGCCACATCGATCTTCTTAGTTGGCTTCTGGGAAAGGGCTAGCTGGGCTCTCTTCTTGCGCTGCAAGACAAGCCCGTGTAAGCTCACCTCTGGAACATCTCCCGAGCTCTCGACATTCACCCCTGCCCCGGGAAGGCCGTCACCTGTTCTGATGGGGGCTTCCACTTCTGCCCCTTCAGCAGGACCATGAACATGGTATCTTTTGCCAGGGCTTGGAAGTATTCTTCTGTCTCCACGATTGTGCCATCTTCCTCCAGCACCAGGGAGAAGGGCTTGTCTTTAAGTTTCAAGATGTCCTGGACCTGGAAGAAGT…

## Sheet: Supplementary Material 3
Mass spectrometry
Accession	Description	Score	Coverage	# Proteins	# Unique Peptides	# Peptides	# PSMs	# AAs	MW [kDa]	calc. pI	Gene name
Q6GSS7	Histone H2A type 2-A OS=Mus musculus OX=10090 GN=Hist2h2aa1 PE=1 SV=3 - [H2A2A_MOUSE]	106.088	46.15	11	3	7	60	130	14.0869	10.9019	Hist2h2aa1
P16546	Spectrin alpha chain, non-erythrocytic 1 OS=Mus musculus OX=10090 GN=Sptan1 PE=1 SV=4 - [SPTN1_MOUSE]	82.2234	20.31	4	1	36	42	2472	284.422	5.32568	Sptan1
A0A087WS16	Collagen, type VI, alpha 3 OS=Mus musculus OX=10090 GN=Col6a3 PE=1 SV=1 - [A0A087WS16_MOUSE]	71.7976	15.13	4	32	32	37	2677	288.515	8.52881	Col6a3
O35488	Very long-chain acyl-CoA synthetase OS=Mus musculus OX=10090 GN=Slc27a2 PE=1 SV=2 - [S27A2_MOUSE]	66.5562	40.32	1	21	21	31	620	70.3775	8.89502	Slc27a2
P63017	Heat shock cognate 71 kDa protein OS=Mus musculus OX=10090 GN=Hspa8 PE=1 SV=1 - [HSP7C_MOUSE]	65.2638	36.22	4	17	21	46	646	70.8272	5.51611	Hspa8
Q9CQN1	Heat shock protein 75 kDa, mitochondrial OS=Mus musculus OX=10090 GN=Trap1 PE=1 SV=1 - [TRAP1_MOUSE]	64.1802	33	1	20	21	28	706	80.1585	6.68311	Trap1
Q9R0H0	Peroxisomal acyl-coenzyme A oxidase 1 OS=Mus musculus OX=10090 GN=Acox1 PE=1 SV=5 - [ACOX1_MOUSE]	55.5323	38.88	2	18	18	31	661	74.6013	8.48486	Acox1
P52825	Carnitine O-palmitoyltransferase 2, mitochondrial OS=Mus musculus OX=10090 GN=Cpt2 PE=1 SV=2 - [CPT2_MOUSE]	54.1819	33.89	1	19	19	24	658	73.9336	8.36768	Cpt2
Q8K2B3	Succinate dehydrogenase [ubiquinone] flavoprotein subunit, mitochondrial OS=Mus musculus OX=10090 GN=Sdha PE=1 SV=1 - [SDHA_MOUSE]	36.4853	23.49	1	12	12	13	664	72.5392	7.37158	Sdha
Q91ZA3	Propionyl-CoA carboxylase alpha chain, mitochondrial OS=Mus musculus OX=10090 GN=Pcca PE=1 SV=2 - [PCCA_MOUSE]	34.7126	23.48	4	15	15	20	724	79.8711	7.25439	Pcca
P01942	Hemoglobin subunit alpha OS=Mus musculus OX=10090 GN=Hba PE=1 SV=2 - [HBA_MOUSE]	34.5938	41.55	4	5	5	26	142	15.0758	8.22119	Hba
Q63836	Selenium-binding protein 2 OS=Mus musculus OX=10090 GN=Selenbp2 PE=1 SV=2 - [SBP2_MOUSE]	34.3119	35.38	4	1	14	17	472	52.5764	6.17627	Selenbp2
Q99MR8	Methylcrotonoyl-CoA carboxylase subunit alpha, mitochondrial OS=Mus musculus OX=10090 GN=Mccc1 PE=1 SV=2 - [MCCA_MOUSE]	28.8306	21.34	3	12	12	15	717	79.2934	7.82568	Mccc1
F6ZHD8	1,4-alpha-glucan-branching enzyme OS=Mus musculus OX=10090 GN=Gbe1 PE=1 SV=2 - [F6ZHD8_MOUSE]	26.1187	16.67	3	11	11	13	702	80.2855	6.37939	Gbe1
P21619	Lamin-B2 OS=Mus musculus OX=10090 GN=Lmnb2 PE=1 SV=2 - [LMNB2_MOUSE]	25.0082	20.3	1	8	12	12	596	67.2773	5.50342	Lmnb2
E9Q800	MICOS complex subunit MIC60 OS=Mus musculus OX=10090 GN=Immt PE=1 SV=1 - [E9Q800_MOUSE]	22.9603	16.35	6	10	10	11	679	75.5543	7.79639	Immt
P26041	Moesin OS=Mus musculus OX=10090 GN=Msn PE=1 SV=3 - [MOES_MOUSE]	22.4926	10.75	2	3	8	10	577	67.7249	6.59521	Msn
P14733	Lamin-B1 OS=Mus musculus OX=10090 GN=Lmnb1 PE=1 SV=3 - [LMNB1_MOUSE]	22.2821	17.35	1	6	10	10	588	66.7448	5.16064	Lmnb1
P37040	NADPH--cytochrome P450 reductase OS=Mus musculus OX=10090 GN=Por PE=1 SV=2 - [NCPR_MOUSE]	19.8182	23.01	4	16	16	20	678	76.9953	5.52881	Por
Q99LB2	Dehydrogenase/reductase SDR family member 4 OS=Mus musculus OX=10090 GN=Dhrs4 PE=1 SV=3 - [DHRS4_MOUSE]	18.1866	24.01	6	7	7	8	279	29.8657	9.37842	Dhrs4
Q8C5H8	NAD kinase 2, mitochondrial OS=Mus musculus OX=10090 GN=Nadk2 PE=1 SV=2 - [NAKD2_MOUSE]	18.0959	16.59	1	7	7	9	452	50.8269	8.07471	Nadk2
Q8VCH0	3-ketoacyl-CoA thiolase B, peroxisomal OS=Mus musculus OX=10090 GN=Acaa1b PE=1 SV=1 - [THIKB_MOUSE]	18.0873	24.76	1	1	8	12	424	43.9678	8.51416	Acaa1b
P16627	Heat shock 70 kDa protein 1-like OS=Mus musculus OX=10090 GN=Hspa1l PE=1 SV=4 - [HS71L_MOUSE]	17.0614	9.2	3	1	5	18	641	70.5932	6.23975	Hspa1l
P50544	Very long-chain specific acyl-CoA dehydrogenase, mitochondrial OS=Mus musculus OX=10090 GN=Acadvl PE=1 SV=3 - [ACADV_MOUSE]	16.7469	17.53	1	9	9	9	656	70.8307	8.74854	Acadvl
P97494	Glutamate--cysteine ligase catalytic subunit OS=Mus musculus OX=10090 GN=Gclc PE=1 SV=4 - [GSH1_MOUSE]	15.5159	10.99	1	7	7	7	637	72.5251	5.89697	Gclc
P55096	ATP-binding cassette sub-family D member 3 OS=Mus musculus OX=10090 GN=Abcd3 PE=1 SV=2 - [ABCD3_MOUSE]	15.4559	18.36	2	12	12	15	659	75.4263	9.26123	Abcd3
P05201	Aspartate aminotransferase, cytoplasmic OS=Mus musculus OX=10090 GN=Got1 PE=1 SV=3 - [AATC_MOUSE]	14.8023	17.92	2	6	6	6	413	46.2185	7.13721	Got1
Z4YK42	NAD kinase 2, mitochondrial OS=Mus musculus OX=10090 GN=Nadk2 PE=1 SV=1 - [Z4YK42_MOUSE]	14.7961	21.7	2	8	8	8	401	44.8439	7.75244	Nadk2
Q64522	Histone H2A type 2-B OS=Mus musculus OX=10090 GN=Hist2h2ab PE=1 SV=3 - [H2A2B_MOUSE]	13.8545	35.38	2	1	4	16	130	14.0048	10.8872	Hist2h2ab
Q03265	ATP synthase subunit alpha, mitochondrial OS=Mus musculus OX=10090 GN=Atp5f1a PE=1 SV=1 - [ATPA_MOUSE]	13.6051	20.8	3	10	10	10	553	59.7156	9.18799	Atp5f1a
Q4LDG0	Bile acyl-CoA synthetase OS=Mus musculus OX=10090 GN=Slc27a5 PE=1 SV=2 - [S27A5_MOUSE]	13.4523	9.58	3	7	7	9	689	76.154	8.38232	Slc27a5
Q9DB20	ATP synthase subunit O, mitochondrial OS=Mus musculus OX=10090 GN=Atp5po PE=1 SV=1 - [ATPO_MOUSE]	13.2321	21.6	1	4	4	5	213	23.3487	9.99365	Atp5po
Q922U2	Keratin, type II cytoskeletal 5 OS=Mus musculus OX=10090 GN=Krt5 PE=1 SV=1 - [K2C5_MOUSE]	13.1828	7.93	8	2	6	7	580	61.7286	7.75244	Krt5
P17563	Methanethiol oxidase OS=Mus musculus OX=10090 GN=Selenbp1 PE=1 SV=2 - [SBP1_MOUSE]	13.0318	13.56	2	6	6	6	472	52.4804	6.29053	Selenbp1
Q91WG8	Bifunctional UDP-N-acetylglucosamine 2-epimerase/N-acetylmannosamine kinase OS=Mus musculus OX=10090 GN=Gne PE=1 SV=1 - [GLCNE_MOUSE]	12.9533	11.08	10	7	7	7	722	79.1479	6.81494	Gne
Q9Z0X1	Apoptosis-inducing factor 1, mitochondrial OS=Mus musculus OX=10090 GN=Aifm1 PE=1 SV=1 - [AIFM1_MOUSE]	12.762	14.05	1	7	7	7	612	66.7238	9.17334	Aifm1
Q3TTY5	Keratin, type II cytoskeletal 2 epidermal OS=Mus musculus OX=10090 GN=Krt2 PE=1 SV=1 - [K22E_MOUSE]	12.602	5.52	5	3	5	6	707	70.8798	8.06006	Krt2
O09173	Homogentisate 1,2-dioxygenase OS=Mus musculus OX=10090 GN=Hgd PE=1 SV=2 - [HGD_MOUSE]	11.8213	25.62	2	8	8	9	445	49.9275	7.23975	Hgd
A0A0R4J1T1	Sorbin and SH3 domain-containing protein 2 (Fragment) OS=Mus musculus OX=10090 GN=Sorbs2 PE=1 SV=1 - [A0A0R4J1T1_MOUSE]	11.7883	5.91	12	4	4	5	1134	127.651	8.11865	Sorbs2
Q9CZW5	Mitochondrial import receptor subunit TOM70 OS=Mus musculus OX=10090 GN=Tomm70 PE=1 SV=2 - [TOM70_MOUSE]	11.5552	9.98	1	5	5	7	611	67.5469	7.53271	Tomm70
Q9QXX4	Calcium-binding mitochondrial carrier protein Aralar2 OS=Mus musculus OX=10090 GN=Slc25a13 PE=1 SV=1 - [CMC2_MOUSE]	11.4467	8.28	1	5	5	7	676	74.4198	8.60205	Slc25a13
P68368	Tubulin alpha-4A chain OS=Mus musculus OX=10090 GN=Tuba4a PE=1 SV=1 - [TBA4A_MOUSE]	11.2543	16.74	2	2	6	6	448	49.8924	5.05908	Tuba4a
P04104	Keratin, type II cytoskeletal 1 OS=Mus musculus OX=10090 GN=Krt1 PE=1 SV=4 - [K2C1_MOUSE]	11.2173	5.97	8	2	4	4	637	65.5653	8.14795	Krt1
Q8VC30	Triokinase/FMN cyclase OS=Mus musculus OX=10090 GN=Tkfc PE=1 SV=1 - [TKFC_MOUSE]	10.4055	14.53	1	6	6	7	578	59.6534	6.91748	Tkfc
A0A286YCI8	Sorbin and SH3 domain-containing protein 1 OS=Mus musculus OX=10090 GN=Sorbs1 PE=1 SV=1 - [A0A286YCI8_MOUSE]	9.7062	6.36	8	5	5	6	1290	143.047	8.30908	Sorbs1
Q61656	Probable ATP-dependent RNA helicase DDX5 OS=Mus musculus OX=10090 GN=Ddx5 PE=1 SV=2 - [DDX5_MOUSE]	9.66564	7.98	1	3	5	6	614	69.2468	8.92432	Ddx5
P24456	Cytochrome P450 2D10 OS=Mus musculus OX=10090 GN=Cyp2d10 PE=1 SV=2 - [CP2DA_MOUSE]	9.63958	12.3	2	3	6	6	504	57.1965	6.60986	Cyp2d10
Q8CHT0	Delta-1-pyrroline-5-carboxylate dehydrogenase, mitochondrial OS=Mus musculus OX=10090 GN=Aldh4a1 PE=1 SV=3 - [AL4A1_MOUSE]	9.62673	10.68	1	5	5	5	562	61.8015	8.23584	Aldh4a1
Q9D6Z1	Nucleolar protein 56 OS=Mus musculus OX=10090 GN=Nop56 PE=1 SV=2 - [NOP56_MOUSE]	9.4748	11.55	1	6	6	6	580	64.4241	9.14404	Nop56
A0A0A6YY34	Glutathione peroxidase OS=Mus musculus OX=10090 GN=Gpx1 PE=1 SV=1 - [A0A0A6YY34_MOUSE]	9.44669	38.19	3	4	4	4	144	16.3433	7.25439	Gpx1
Q9WU79	Proline dehydrogenase 1, mitochondrial OS=Mus musculus OX=10090 GN=Prodh PE=1 SV=2 - [PROD_MOUSE]	8.97309	14.02	5	5	5	5	599	67.9925	8.23584	Prodh
O35129	Prohibitin-2 OS=Mus musculus OX=10090 GN=Phb2 PE=1 SV=1 - [PHB2_MOUSE]	8.93009	21.07	1	5	5	5	299	33.2759	9.83252	Phb2
Q9DCW4	Electron transfer flavoprotein subunit beta OS=Mus musculus OX=10090 GN=Etfb PE=1 SV=3 - [ETFB_MOUSE]	8.908	19.61	5	5	5	5	255	27.606	8.104	Etfb
P27773	Protein disulfide-isomerase A3 OS=Mus musculus OX=10090 GN=Pdia3 PE=1 SV=2 - [PDIA3_MOUSE]	8.7469	7.92	1	4	4	4	505	56.6427	6.21436	Pdia3
Q8BJL9	UDP-glucuronosyltransferase OS=Mus musculus OX=10090 GN=Ugt2b35 PE=1 SV=1 - [Q8BJL9_MOUSE]	8.71537	5.67	1	1	3	4	529	60.4139	8.104	Ugt2b35
P40142	Transketolase OS=Mus musculus OX=10090 GN=Tkt PE=1 SV=1 - [TKT_MOUSE]	8.53377	13	2	7	7	7	623	67.5876	7.50342	Tkt
D3Z6I8	Tropomyosin alpha-3 chain OS=Mus musculus OX=10090 GN=Tpm3 PE=1 SV=1 - [D3Z6I8_MOUSE]	8.45998	16.6	7	2	4	4	247	28.7058	4.79248	Tpm3
Q9WUA2	Phenylalanine--tRNA ligase beta subunit OS=Mus musculus OX=10090 GN=Farsb PE=1 SV=2 - [SYFB_MOUSE]	8.21074	6.62	1	3	4	4	589	65.6553	7.12256	Farsb
B1AU25	Apoptosis-inducing factor 1, mitochondrial OS=Mus musculus OX=10090 GN=Aifm1 PE=1 SV=1 - [B1AU25_MOUSE]	7.78839	8.88	2	4	4	4	608	66.0726	9.11475	Aifm1
G3UYR8	Alpha-aminoadipic semialdehyde dehydrogenase OS=Mus musculus OX=10090 GN=Aldh7a1 PE=1 SV=1 - [G3UYR8_MOUSE]	7.68044	8.21	5	4	4	4	475	51.6516	6.91748	Aldh7a1
Q64521	Glycerol-3-phosphate dehydrogenase, mitochondrial OS=Mus musculus OX=10090 GN=Gpd2 PE=1 SV=2 - [GPDM_MOUSE]	7.67674	9.35	1	6	6	6	727	80.9025	6.60986	Gpd2
P47740	Fatty aldehyde dehydrogenase OS=Mus musculus OX=10090 GN=Aldh3a2 PE=1 SV=2 - [AL3A2_MOUSE]	7.63621	8.06	2	3	3	3	484	53.9363	8.35303	Aldh3a2
Q8K370	Acyl-CoA dehydrogenase family member 10 OS=Mus musculus OX=10090 GN=Acad10 PE=1 SV=1 - [ACD10_MOUSE]	7.59547	3.84	3	4	4	4	1069	118.903	8.23584	Acad10
F8WIT2	Annexin OS=Mus musculus OX=10090 GN=Anxa6 PE=1 SV=1 - [F8WIT2_MOUSE]	7.47042	10.64	2	7	7	7	667	75.241	5.5542	Anxa6
P01027	Complement C3 OS=Mus musculus OX=10090 GN=C3 PE=1 SV=3 - [CO3_MOUSE]	7.35435	3.97	2	6	6	6	1663	186.366	6.72705	C3
Q9JHJ0	Tropomodulin-3 OS=Mus musculus OX=10090 GN=Tmod3 PE=1 SV=1 - [TMOD3_MOUSE]	7.28416	14.77	1	5	5	5	352	39.4783	5.13525	Tmod3
Q3UEJ6	Alpha-1,4 glucan phosphorylase OS=Mus musculus OX=10090 GN=Pygl PE=1 SV=1 - [Q3UEJ6_MOUSE]	7.18435	6.98	2	6	6	6	759	86.4592	6.21436	Pygl
Q62167	ATP-dependent RNA helicase DDX3X OS=Mus musculus OX=10090 GN=Ddx3x PE=1 SV=3 - [DDX3X_MOUSE]	7.03918	11.93	5	7	7	9	662	73.056	7.18115	Ddx3x
Q924Y0	Gamma-butyrobetaine dioxygenase OS=Mus musculus OX=10090 GN=Bbox1 PE=1 SV=1 - [BODG_MOUSE]	6.9432	7.75	2	3	3	3	387	44.6705	6.91748	Bbox1
Q64FW2	All-trans-retinol 13,14-reductase OS=Mus musculus OX=10090 GN=Retsat PE=1 SV=3 - [RETST_MOUSE]	6.93542	11.99	1	5	5	5	609	67.2912	8.95361	Retsat
A2AIM5	Tropomyosin beta chain (Fragment) OS=Mus musculus OX=10090 GN=Tpm2 PE=1 SV=8 - [A2AIM5_MOUSE]	6.90657	32.38	4	1	3	3	105	12.1702	4.90674	Tpm2
Q9DC50	Peroxisomal carnitine O-octanoyltransferase OS=Mus musculus OX=10090 GN=Crot PE=1 SV=1 - [OCTC_MOUSE]	6.75796	7.52	1	4	4	4	612	70.2191	6.72705	Crot
P97872	Dimethylaniline monooxygenase [N-oxide-forming] 5 OS=Mus musculus OX=10090 GN=Fmo5 PE=1 SV=4 - [FMO5_MOUSE]	6.65575	9.01	1	5	5	6	533	59.962	8.73389	Fmo5
Q921I1	Serotransferrin OS=Mus musculus OX=10090 GN=Tf PE=1 SV=1 - [TRFE_MOUSE]	6.62468	7.46	6	5	5	7	697	76.6737	7.18115	Tf
Q8K310	Matrin-3 OS=Mus musculus OX=10090 GN=Matr3 PE=1 SV=1 - [MATR3_MOUSE]	6.62039	8.87	4	5	5	5	846	94.5718	6.25244	Matr3
P36993	Protein phosphatase 1B OS=Mus musculus OX=10090 GN=Ppm1b PE=1 SV=1 - [PPM1B_MOUSE]	6.36858	8.97	3	2	3	3	390	42.7676	5.18604	Ppm1b
P09103	Protein disulfide-isomerase OS=Mus musculus OX=10090 GN=P4hb PE=1 SV=2 - [PDIA1_MOUSE]	6.3339	7.07	2	4	4	4	509	57.0228	4.88135	P4hb
G5E850	Cytochrome b-5, isoform CRA_a OS=Mus musculus OX=10090 GN=Cyb5a PE=1 SV=1 - [G5E850_MOUSE]	6.15355	34.69	3	3	3	5	98	11.1355	5.30029	Cyb5a
Q64374	Regucalcin OS=Mus musculus OX=10090 GN=Rgn PE=1 SV=1 - [RGN_MOUSE]	5.99078	9.03	1	2	2	2	299	33.3855	5.33838	Rgn
Q9R1S7	Multidrug resistance-associated protein 6 OS=Mus musculus OX=10090 GN=Abcc6 PE=1 SV=3 - [MRP6_MOUSE]	5.91325	2.47	2	3	3	3	1498	164.752	8.20654	Abcc6
Q91VS7	Microsomal glutathione S-transferase 1 OS=Mus musculus OX=10090 GN=Mgst1 PE=1 SV=3 - [MGST1_MOUSE]	5.76242	18.06	1	2	2	2	155	17.5401	9.65674	Mgst1
Q63886	UDP-glucuronosyltransferase 1-1 OS=Mus musculus OX=10090 GN=Ugt1a1 PE=1 SV=2 - [UD11_MOUSE]	5.75251	10.28	15	5	6	6	535	60.008	8.6167	Ugt1a1
Q8CB58	MCG13402, isoform CRA_d OS=Mus musculus OX=10090 GN=Ptbp1 PE=1 SV=1 - [Q8CB58_MOUSE]	5.72843	10.43	14	3	3	4	489	52.5981	9.02686	Ptbp1
P56395	Cytochrome b5 OS=Mus musculus OX=10090 GN=Cyb5a PE=1 SV=2 - [CYB5_MOUSE]	5.5884	15.67	1	2	2	2	134	15.2315	5.07178	Cyb5a
Q8QZR5	Alanine aminotransferase 1 OS=Mus musculus OX=10090 GN=Gpt PE=1 SV=3 - [ALAT1_MOUSE]	5.54912	5.24	4	3	3	3	496	55.107	6.63916	Gpt
O88487	Cytoplasmic dynein 1 intermediate chain 2 OS=Mus musculus OX=10090 GN=Dync1i2 PE=1 SV=1 - [DC1I2_MOUSE]	5.30897	3.43	1	2	2	2	612	68.3517	5.2876	Dync1i2
P50396	Rab GDP dissociation inhibitor alpha OS=Mus musculus OX=10090 GN=Gdi1 PE=1 SV=3 - [GDIA_MOUSE]	5.16884	10.96	2	2	4	4	447	50.4891	5.08447	Gdi1
Q99JY0	Trifunctional enzyme subunit beta, mitochondrial OS=Mus musculus OX=10090 GN=Hadhb PE=1 SV=1 - [ECHB_MOUSE]	5.10268	5.05	1	2	2	2	475	51.3534	9.37842	Hadhb
Q6DFW4	Nucleolar protein 58 OS=Mus musculus OX=10090 GN=Nop58 PE=1 SV=1 - [NOP58_MOUSE]	5.09651	7.09	1	3	3	3	536	60.3047	8.33838	Nop58
G3XA66	Metaxin-1 (Fragment) OS=Mus musculus OX=10090 GN=Mtx1 PE=1 SV=1 - [G3XA66_MOUSE]	4.90342	10.4	8	2	2	2	298	33.5693	6.62451	Mtx1
P62897	Cytochrome c, somatic OS=Mus musculus OX=10090 GN=Cycs PE=1 SV=2 - [CYC_MOUSE]	4.89867	18.1	1	2	2	2	105	11.598	9.5835	Cycs
Q9D0E1	Heterogeneous nuclear ribonucleoprotein M OS=Mus musculus OX=10090 GN=Hnrnpm PE=1 SV=3 - [HNRPM_MOUSE]	4.85641	4.53	1	3	3	4	729	77.5974	8.63135	Hnrnpm
Q9D0I9	Arginine--tRNA ligase, cytoplasmic OS=Mus musculus OX=10090 GN=Rars PE=1 SV=2 - [SYRC_MOUSE]	4.82873	6.67	1	4	4	4	660	75.6251	7.54736	Rars
P68181	cAMP-dependent protein kinase catalytic subunit beta OS=Mus musculus OX=10090 GN=Prkacb PE=1 SV=2 - [KAPCB_MOUSE]	4.81394	8.55	2	3	3	3	351	40.682	8.55811	Prkacb
P21278	Guanine nucleotide-binding protein subunit alpha-11 OS=Mus musculus OX=10090 GN=Gna11 PE=1 SV=1 - [GNA11_MOUSE]	4.77732	10.86	3	3	3	3	359	41.9975	5.97314	Gna11
Q91WD5	NADH dehydrogenase [ubiquinone] iron-sulfur protein 2, mitochondrial OS=Mus musculus OX=10090 GN=Ndufs2 PE=1 SV=1 - [NDUS2_MOUSE]	4.77376	4.54	2	2	2	2	463	52.5917	6.99072	Ndufs2
D3YTQ5	Acyl-CoA dehydrogenase family member 11 OS=Mus musculus OX=10090 GN=Acad11 PE=1 SV=1 - [D3YTQ5_MOUSE]	4.76152	2.87	6	2	2	2	661	74.0417	8.104	Acad11
A0A087WQ83	Actin-related protein 3 (Fragment) OS=Mus musculus OX=10090 GN=Actr3 PE=1 SV=1 - [A0A087WQ83_MOUSE]	4.72539	41.43	6	2	2	2	70	8.20809	4.58936	Actr3
Q3T9X3	Dynamin-2 OS=Mus musculus OX=10090 GN=Dnm2 PE=1 SV=1 - [Q3T9X3_MOUSE]	4.66196	5	13	4	4	4	860	97.1346	7.62061	Dnm2
P15864	Histone H1.2 OS=Mus musculus OX=10090 GN=Hist1h1c PE=1 SV=2 - [H12_MOUSE]	4.60015	9.91	3	1	2	2	212	21.2537	11.0044	Hist1h1c
P30115	Glutathione S-transferase A3 OS=Mus musculus OX=10090 GN=Gsta3 PE=1 SV=2 - [GSTA3_MOUSE]	4.5333	12.67	8	3	3	3	221	25.3443	8.73389	Gsta3
O88342	WD repeat-containing protein 1 OS=Mus musculus OX=10090 GN=Wdr1 PE=1 SV=3 - [WDR1_MOUSE]	4.49037	3.63	1	1	1	1	606	66.365	6.59521	Wdr1
P12382	ATP-dependent 6-phosphofructokinase, liver type OS=Mus musculus OX=10090 GN=Pfkl PE=1 SV=4 - [PFKAL_MOUSE]	4.38544	3.59	3	3	3	3	780	85.3054	7.1665	Pfkl
Q9CWK8	Sorting nexin-2 OS=Mus musculus OX=10090 GN=Snx2 PE=1 SV=2 - [SNX2_MOUSE]	4.37593	5.78	1	2	3	3	519	58.4348	5.12256	Snx2
Q99MN1	Lysine--tRNA ligase OS=Mus musculus OX=10090 GN=Kars PE=1 SV=1 - [SYK_MOUSE]	4.36999	8.4	1	5	5	5	595	67.7965	5.93506	Kars
O88833	Cytochrome P450 4A10 OS=Mus musculus OX=10090 GN=Cyp4a10 PE=2 SV=2 - [CP4AA_MOUSE]	4.34024	6.09	1	3	3	3	509	58.2931	8.74854	Cyp4a10
P06745	Glucose-6-phosphate isomerase OS=Mus musculus OX=10090 GN=Gpi PE=1 SV=4 - [G6PI_MOUSE]	4.20342	6.27	3	3	3	4	558	62.7272	8.1333	Gpi
A2A974	Cytochrome P450, family 4, subfamily a, polypeptide 12B OS=Mus musculus OX=10090 GN=Cyp4a12b PE=1 SV=1 - [A2A974_MOUSE]	4.16715	5.51	3	1	3	3	508	58.2722	8.89502	Cyp4a12b
B1ASZ3	Glycerol kinase OS=Mus musculus OX=10090 GN=Gk PE=1 SV=1 - [B1ASZ3_MOUSE]	4.16582	6.88	4	3	3	3	552	59.7943	5.64307	Gk
O54984	ATPase Asna1 OS=Mus musculus OX=10090 GN=Asna1 PE=1 SV=2 - [ASNA_MOUSE]	4.14442	4.89	1	2	2	2	348	38.7974	4.90674	Asna1
Q60766	Immunity-related GTPase family M protein 1 OS=Mus musculus OX=10090 GN=Irgm1 PE=1 SV=1 - [IRGM1_MOUSE]	4.13267	6.6	1	3	3	3	409	46.522	8.27979	Irgm1
P46460	Vesicle-fusing ATPase OS=Mus musculus OX=10090 GN=Nsf PE=1 SV=2 - [NSF_MOUSE]	4.13025	2.82	1	2	2	2	744	82.561	6.94678	Nsf
A0A0R4IZY2	Cytochrome P450 2D26 OS=Mus musculus OX=10090 GN=Cyp2d26 PE=1 SV=1 - [A0A0R4IZY2_MOUSE]	4.07409	4.8	3	1	2	2	500	56.9132	6.63916	Cyp2d26
P28666	Murinoglobulin-2 OS=Mus musculus OX=10090 GN=Mug2 PE=1 SV=2 - [MUG2_MOUSE]	4.06554	1.79	3	2	2	2	1451	162.279	6.7417	Mug2
E9Q7A8	Enoyl-CoA delta isomerase 2, mitochondrial (Fragment) OS=Mus musculus OX=10090 GN=Eci2 PE=1 SV=1 - [E9Q7A8_MOUSE]	4.04542	21.85	10	2	2	2	119	13.1507	8.6167	Eci2
Q91YQ5	Dolichyl-diphosphooligosaccharide--protein glycosyltransferase subunit 1 OS=Mus musculus OX=10090 GN=Rpn1 PE=1 SV=1 - [RPN1_MOUSE]	4.03102	3.45	1	2	2	3	608	68.4857	6.45557	Rpn1
Q05BJ1	Hgd protein OS=Mus musculus OX=10090 GN=Hgd PE=2 SV=1 - [Q05BJ1_MOUSE]	4.00401	10.15	2	4	4	4	404	45.4736	7.25439	Hgd
G3UX23	Bifunctional UDP-N-acetylglucosamine 2-epimerase/N-acetylmannosamine kinase OS=Mus musculus OX=10090 GN=Gne PE=1 SV=1 - [G3UX23_MOUSE]	3.99974	5.25	5	3	3	3	648	71.1649	6.90283	Gne
Q3THK7	GMP synthase [glutamine-hydrolyzing] OS=Mus musculus OX=10090 GN=Gmps PE=1 SV=2 - [GUAA_MOUSE]	3.99291	5.19	1	3	3	4	693	76.6749	6.72705	Gmps
Q9D8N0	Elongation factor 1-gamma OS=Mus musculus OX=10090 GN=Eef1g PE=1 SV=3 - [EF1G_MOUSE]	3.95067	5.26	1	2	2	2	437	50.0292	6.7417	Eef1g
D6RHN4	Peroxisomal trans-2-enoyl-CoA reductase OS=Mus musculus OX=10090 GN=Pecr PE=1 SV=1 - [D6RHN4_MOUSE]	3.88378	26.67	4	2	2	2	90	9.36393	8.52881	Pecr
Q0PGA1	Cytochrome P450 2E1 OS=Mus musculus OX=10090 GN=Cyp2e1 PE=1 SV=1 - [Q0PGA1_MOUSE]	3.85873	15.32	3	4	4	5	333	38.1474	9.51025	Cyp2e1
P29341	Polyadenylate-binding protein 1 OS=Mus musculus OX=10090 GN=Pabpc1 PE=1 SV=2 - [PABP1_MOUSE]	3.79475	8.81	4	5	5	5	636	70.6259	9.49561	Pabpc1
P33267	Cytochrome P450 2F2 OS=Mus musculus OX=10090 GN=Cyp2f2 PE=1 SV=1 - [CP2F2_MOUSE]	3.78483	7.33	2	4	4	4	491	55.913	7.89893	Cyp2f2
Q9Z1Z2	Serine-threonine kinase receptor-associated protein OS=Mus musculus OX=10090 GN=Strap PE=1 SV=2 - [STRAP_MOUSE]	3.77705	9.14	1	3	3	3	350	38.418	5.12256	Strap
Q9CZ13	Cytochrome b-c1 complex subunit 1, mitochondrial OS=Mus musculus OX=10090 GN=Uqcrc1 PE=1 SV=2 - [QCR1_MOUSE]	3.76824	3.96	1	2	2	2	480	52.8185	6.21436	Uqcrc1
Q60759	Glutaryl-CoA dehydrogenase, mitochondrial OS=Mus musculus OX=10090 GN=Gcdh PE=1 SV=2 - [GCDH_MOUSE]	3.70945	7.99	2	3	3	3	438	48.5749	8.73389	Gcdh
P62774	Myotrophin OS=Mus musculus OX=10090 GN=Mtpn PE=1 SV=2 - [MTPN_MOUSE]	3.68219	14.41	1	1	1	1	118	12.8526	5.51611	Mtpn
A0A087WP83	Vigilin OS=Mus musculus OX=10090 GN=Hdlbp PE=1 SV=1 - [A0A087WP83_MOUSE]	3.60767	2.59	2	3	3	3	1199	134.129	6.75635	Hdlbp
Q9D9V3	Ethylmalonyl-CoA decarboxylase OS=Mus musculus OX=10090 GN=Echdc1 PE=1 SV=2 - [ECHD1_MOUSE]	3.59956	13.66	1	3	3	3	322	35.4444	7.00537	Echdc1
O08529	Calpain-2 catalytic subunit OS=Mus musculus OX=10090 GN=Capn2 PE=1 SV=4 - [CAN2_MOUSE]	3.58157	2.57	1	2	2	2	700	79.8218	4.95752	Capn2
P17717	UDP-glucuronosyltransferase 2B17 OS=Mus musculus OX=10090 GN=Ugt2b17 PE=1 SV=1 - [UDB17_MOUSE]	3.54888	7.55	6	2	4	4	530	60.8161	7.86963	Ugt2b17
P34927	Asialoglycoprotein receptor 1 OS=Mus musculus OX=10090 GN=Asgr1 PE=1 SV=4 - [ASGR1_MOUSE]	3.46269	4.93	3	2	2	2	284	32.5709	6.44287	Asgr1
Q9JKV1	Proteasomal ubiquitin receptor ADRM1 OS=Mus musculus OX=10090 GN=Adrm1 PE=1 SV=2 - [ADRM1_MOUSE]	3.4249	6.14	1	2	2	2	407	42.0337	5.07178	Adrm1
J7NUP1	Immunity-related GTPase family M protein 1 OS=Mus musculus OX=10090 GN=Irgm1 PE=1 SV=1 - [J7NUP1_MOUSE]	3.3455	4.07	2	1	1	1	393	44.8592	8.32373	Irgm1
A0A2R8VHF3	Tubulin alpha chain (Fragment) OS=Mus musculus OX=10090 GN=Gm49450 PE=3 SV=1 - [A0A2R8VHF3_MOUSE]	3.31899	13.11	9	1	3	4	267	29.6848	5.43994	Gm49450
Q8BWQ1	UDP-glucuronosyltransferase 2A3 OS=Mus musculus OX=10090 GN=Ugt2a3 PE=1 SV=1 - [UD2A3_MOUSE]	3.28201	7.68	3	3	3	4	534	61.0793	7.92822	Ugt2a3
Q8K0Z7	Translational activator of cytochrome c oxidase 1 OS=Mus musculus OX=10090 GN=Taco1 PE=1 SV=1 - [TACO1_MOUSE]	3.26896	6.12	1	1	1	1	294	32.2935	8.11865	Taco1
Q9CPX6	Ubiquitin-like-conjugating enzyme ATG3 OS=Mus musculus OX=10090 GN=Atg3 PE=1 SV=1 - [ATG3_MOUSE]	3.15648	16.24	1	4	4	4	314	35.7734	4.71631	Atg3
Q3UT49	Cytochrome P450 2C29 OS=Mus musculus OX=10090 GN=Cyp2c29 PE=1 SV=1 - [Q3UT49_MOUSE]	3.095	3.55	2	2	2	2	451	51.5124	8.06006	Cyp2c29
P49586	Choline-phosphate cytidylyltransferase A OS=Mus musculus OX=10090 GN=Pcyt1a PE=1 SV=1 - [PCY1A_MOUSE]	3.02225	7.36	2	2	2	2	367	41.6407	7.03467	Pcyt1a
Q7TNC4	Putative RNA-binding protein Luc7-like 2 OS=Mus musculus OX=10090 GN=Luc7l2 PE=1 SV=1 - [LC7L2_MOUSE]	3.01712	6.12	1	2	2	2	392	46.5547	10.0962	Luc7l2
A2A6G4	LIM and SH3 domain protein 1 (Fragment) OS=Mus musculus OX=10090 GN=Lasp1 PE=1 SV=1 - [A2A6G4_MOUSE]	3.01467	29.79	9	1	1	1	47	5.57971	9.15869	Lasp1
Q9Z2V4	Phosphoenolpyruvate carboxykinase, cytosolic [GTP] OS=Mus musculus OX=10090 GN=Pck1 PE=1 SV=1 - [PCKGC_MOUSE]	2.90903	3.7	1	2	2	2	622	69.3101	6.59521	Pck1
E9Q740	Signal recognition particle subunit SRP72 OS=Mus musculus OX=10090 GN=Srp72 PE=1 SV=1 - [E9Q740_MOUSE]	2.84819	2.79	2	1	1	1	610	67.8863	9.37842	Srp72
P48771	Cytochrome c oxidase subunit 7A2, mitochondrial OS=Mus musculus OX=10090 GN=Cox7a2 PE=1 SV=2 - [CX7A2_MOUSE]	2.75185	12.05	1	1	1	1	83	9.28496	10.272	Cox7a2
Q8BMJ2	Leucine--tRNA ligase, cytoplasmic OS=Mus musculus OX=10090 GN=Lars PE=1 SV=2 - [SYLC_MOUSE]	2.74581	1.19	1	1	1	1	1178	134.106	7.04932	Lars
Q91XD4	Formimidoyltransferase-cyclodeaminase OS=Mus musculus OX=10090 GN=Ftcd PE=1 SV=1 - [FTCD_MOUSE]	2.73321	4.62	1	2	2	2	541	58.9015	6.11279	Ftcd
Q7M739	Nuclear pore complex-associated intranuclear coiled-coil protein TPR OS=Mus musculus OX=10090 GN=Tpr PE=1 SV=1 - [Q7M739_MOUSE]	2.71816	0.51	2	1	1	1	2357	266.764	5.0083	Tpr
A2ABY3	Ethanolamine-phosphate cytidylyltransferase OS=Mus musculus OX=10090 GN=Pcyt2 PE=1 SV=1 - [A2ABY3_MOUSE]	2.70215	8.29	2	2	2	2	386	43.4187	6.72705	Pcyt2
P10639	Thioredoxin OS=Mus musculus OX=10090 GN=Txn PE=1 SV=3 - [THIO_MOUSE]	2.68682	12.38	1	1	1	1	105	11.6676	4.91943	Txn
Q61941	NAD(P) transhydrogenase, mitochondrial OS=Mus musculus OX=10090 GN=Nnt PE=1 SV=2 - [NNTM_MOUSE]	2.68004	2.39	4	2	2	2	1086	113.765	7.63525	Nnt
P23953	Carboxylesterase 1C OS=Mus musculus OX=10090 GN=Ces1c PE=1 SV=4 - [EST1C_MOUSE]	2.66671	4.15	3	2	2	2	554	61.017	5.05908	Ces1c
A0A2R8VI25	Poly(RC) binding protein 2, isoform CRA_d OS=Mus musculus OX=10090 GN=Pcbp2 PE=1 SV=1 - [A0A2R8VI25_MOUSE]	2.60485	6.01	8	1	2	2	316	33.2782	8.23584	Pcbp2
A0A1W2P6Y4	Stabilin-2 (Fragment) OS=Mus musculus OX=10090 GN=Stab2 PE=1 SV=2 - [A0A1W2P6Y4_MOUSE]	2.5956	1.26	2	1	1	1	870	93.9504	6.93213	Stab2
A0A0U1RPU7	Flavin reductase (NADPH) OS=Mus musculus OX=10090 GN=Blvrb PE=1 SV=1 - [A0A0U1RPU7_MOUSE]	2.58351	13.49	3	1	1	1	126	12.8606	7.44482	Blvrb
P49443	Protein phosphatase 1A OS=Mus musculus OX=10090 GN=Ppm1a PE=1 SV=1 - [PPM1A_MOUSE]	2.57662	6.54	2	1	2	2	382	42.4057	5.36377	Ppm1a
P99027	60S acidic ribosomal protein P2 OS=Mus musculus OX=10090 GN=Rplp2 PE=1 SV=3 - [RLA2_MOUSE]	2.55891	10.43	1	1	1	1	115	11.6438	4.53857	Rplp2
A0A286YCN3	Adenosine kinase (Fragment) OS=Mus musculus OX=10090 GN=Adk PE=1 SV=1 - [A0A286YCN3_MOUSE]	2.52003	8.94	3	1	1	2	123	14.0331	6.07471	Adk
A0A0R4J1N9	Transcription factor A, mitochondrial OS=Mus musculus OX=10090 GN=Tfam PE=1 SV=1 - [A0A0R4J1N9_MOUSE]	2.51859	13.07	3	2	2	2	199	23.3693	9.71533	Tfam
Q9Z211	Peroxisomal membrane protein 11A OS=Mus musculus OX=10090 GN=Pex11a PE=1 SV=1 - [PX11A_MOUSE]	2.50169	4.07	1	1	1	1	246	28.1352	9.83252	Pex11a
E0CYI4	Alcohol dehydrogenase 4 (Fragment) OS=Mus musculus OX=10090 GN=Adh4 PE=1 SV=8 - [E0CYI4_MOUSE]	2.47152	4.17	2	1	1	1	216	23.2397	8.25049	Adh4
Q9QXF8	Glycine N-methyltransferase OS=Mus musculus OX=10090 GN=Gnmt PE=1 SV=3 - [GNMT_MOUSE]	2.46391	20.14	1	4	4	4	293	32.6543	7.44482	Gnmt
P62311	U6 snRNA-associated Sm-like protein LSm3 OS=Mus musculus OX=10090 GN=Lsm3 PE=1 SV=2 - [LSM3_MOUSE]	2.45741	11.76	1	1	1	1	102	11.838	4.70361	Lsm3
Q9R1J0	Sterol-4-alpha-carboxylate 3-dehydrogenase, decarboxylating OS=Mus musculus OX=10090 GN=Nsdhl PE=1 SV=1 - [NSDHL_MOUSE]	2.45441	3.59	1	1	1	1	362	40.66	7.85498	Nsdhl
P50285	Dimethylaniline monooxygenase [N-oxide-forming] 1 OS=Mus musculus OX=10090 GN=Fmo1 PE=1 SV=1 - [FMO1_MOUSE]	2.42877	5.08	5	2	2	2	532	59.876	8.47021	Fmo1
Q569X9	Cytochrome P450, family 2, subfamily c, polypeptide 67 OS=Mus musculus OX=10090 GN=Cyp2c67 PE=1 SV=1 - [Q569X9_MOUSE]	2.42084	3.26	2	2	2	2	491	56.1084	7.35693	Cyp2c67
A0A0U1RPE1	Nucleolysin TIAR (Fragment) OS=Mus musculus OX=10090 GN=Tial1 PE=1 SV=1 - [A0A0U1RPE1_MOUSE]	2.40893	10.38	5	1	1	1	106	11.8398	7.89893	Tial1
Q99PG4	Regulator of G-protein signaling 18 OS=Mus musculus OX=10090 GN=Rgs18 PE=1 SV=1 - [RGS18_MOUSE]	2.40247	3.4	1	1	1	1	235	27.5931	8.48486	Rgs18
A0A140LHA2	Mitotic checkpoint protein BUB3 OS=Mus musculus OX=10090 GN=Bub3 PE=1 SV=1 - [A0A140LHA2_MOUSE]	2.39128	10.49	5	3	3	3	324	36.743	6.84424	Bub3
A0A1L1SSA8	Transmembrane protein 205 (Fragment) OS=Mus musculus OX=10090 GN=Tmem205 PE=1 SV=1 - [A0A1L1SSA8_MOUSE]	2.3729	9.83	2	1	1	1	173	19.5994	9.40771	Tmem205
Q8R081	Heterogeneous nuclear ribonucleoprotein L OS=Mus musculus OX=10090 GN=Hnrnpl PE=1 SV=2 - [HNRPL_MOUSE]	2.34375	3.41	1	2	2	2	586	63.9233	8.104	Hnrnpl
A2AKK5	Acyl-coenzyme A amino acid N-acyltransferase 1 OS=Mus musculus OX=10090 GN=Acnat1 PE=1 SV=1 - [ACNT1_MOUSE]	2.34252	6.73	2	2	2	2	416	46.041	8.73389	Acnat1
D3YXG6	Arp2/3 complex 34 kDa subunit OS=Mus musculus OX=10090 GN=Arpc2 PE=1 SV=1 - [D3YXG6_MOUSE]	2.33746	6.69	2	2	2	2	284	32.4925	8.01611	Arpc2
P29758	Ornithine aminotransferase, mitochondrial OS=Mus musculus OX=10090 GN=Oat PE=1 SV=1 - [OAT_MOUSE]	2.33627	9.57	1	4	4	4	439	48.3239	6.62451	Oat
Q9JIZ0	Probable N-acetyltransferase CML1 OS=Mus musculus OX=10090 GN=Cml1 PE=1 SV=1 - [CMLO1_MOUSE]	2.33103	8.11	3	2	2	2	222	24.9973	9.5542	Cml1
O35841	Apoptosis inhibitor 5 OS=Mus musculus OX=10090 GN=Api5 PE=1 SV=2 - [API5_MOUSE]	2.33083	3.77	1	2	2	2	504	56.7498	5.92236	Api5
Q9WUM5	Succinate--CoA ligase [ADP/GDP-forming] subunit alpha, mitochondrial OS=Mus musculus OX=10090 GN=Suclg1 PE=1 SV=4 - [SUCA_MOUSE]	2.32964	3.18	1	1	1	1	346	36.132	9.39307	Suclg1
O35685	Nuclear migration protein nudC OS=Mus musculus OX=10090 GN=Nudc PE=1 SV=1 - [NUDC_MOUSE]	2.32876	10.84	1	3	3	3	332	38.3343	5.26221	Nudc
F2Z471	Voltage-dependent anion-selective channel protein 1 OS=Mus musculus OX=10090 GN=Vdac1 PE=1 SV=1 - [F2Z471_MOUSE]	2.32102	8.27	2	2	2	2	254	28.14	7.35693	Vdac1
Q9DBF1	Alpha-aminoadipic semialdehyde dehydrogenase OS=Mus musculus OX=10090 GN=Aldh7a1 PE=1 SV=4 - [AL7A1_MOUSE]	2.31009	4.45	1	2	2	2	539	58.8243	7.47412	Aldh7a1
P35486	Pyruvate dehydrogenase E1 component subunit alpha, somatic form, mitochondrial OS=Mus musculus OX=10090 GN=Pdha1 PE=1 SV=1 - [ODPA_MOUSE]	2.29118	5.64	1	2	2	2	390	43.2036	8.19189	Pdha1
Q9WVM8	Kynurenine/alpha-aminoadipate aminotransferase, mitochondrial OS=Mus musculus OX=10090 GN=Aadat PE=1 SV=1 - [AADAT_MOUSE]	2.28536	9.88	2	3	3	3	425	47.5676	8.25049	Aadat
Q3UA95	Histone H2A OS=Mus musculus OX=10090 GN=H2afz PE=2 SV=1 - [Q3UA95_MOUSE]	2.2783	18.1	7	1	2	2	105	10.9771	10.4917	H2afz
Q3U7R1	Extended synaptotagmin-1 OS=Mus musculus OX=10090 GN=Esyt1 PE=1 SV=2 - [ESYT1_MOUSE]	2.26913	2.56	1	2	2	2	1092	121.478	5.94775	Esyt1
Q3TGU7	Proliferation-associated 2G4 OS=Mus musculus OX=10090 GN=Pa2g4 PE=1 SV=1 - [Q3TGU7_MOUSE]	2.26874	5.08	1	2	2	2	394	43.6712	6.85889	Pa2g4
Q8VDN2	Sodium/potassium-transporting ATPase subunit alpha-1 OS=Mus musculus OX=10090 GN=Atp1a1 PE=1 SV=1 - [AT1A1_MOUSE]	2.268	1.76	1	2	2	2	1023	112.91	5.45264	Atp1a1
F6QA74	DNA-(apurinic or apyrimidinic site) lyase (Fragment) OS=Mus musculus OX=10090 GN=Apex1 PE=1 SV=1 - [F6QA74_MOUSE]	2.23085	9	2	2	2	2	289	32.2986	8.57275	Apex1
Q8VCR2	17-beta-hydroxysteroid dehydrogenase 13 OS=Mus musculus OX=10090 GN=Hsd17b13 PE=1 SV=2 - [DHB13_MOUSE]	2.22907	7.57	1	2	2	3	304	33.4368	8.88037	Hsd17b13
B7ZC18	Signal transducer and activator of transcription OS=Mus musculus OX=10090 GN=Stat3 PE=1 SV=1 - [B7ZC18_MOUSE]	2.19355	3.76	2	2	2	2	744	84.8267	6.18896	Stat3
Q9CX00	IST1 homolog OS=Mus musculus OX=10090 GN=Ist1 PE=1 SV=1 - [IST1_MOUSE]	2.18165	2.49	1	1	1	1	362	39.4435	5.43994	Ist1
Q9D2G2	Dihydrolipoyllysine-residue succinyltransferase component of 2-oxoglutarate dehydrogenase complex, mitochondrial OS=Mus musculus OX=10090 GN=Dlst PE=1 SV=1 - [ODO2_MOUSE]	2.15927	3.74	1	2	2	2	454	48.9635	8.95361	Dlst
Q8BUV3	Gephyrin OS=Mus musculus OX=10090 GN=Gphn PE=1 SV=2 - [GEPH_MOUSE]	2.14015	1.17	2	1	1	1	769	83.2298	5.60498	Gphn
A2AA72	Protein transport protein Sec24A OS=Mus musculus OX=10090 GN=Sec24a PE=1 SV=1 - [A2AA72_MOUSE]	2.13441	1.35	3	1	1	1	591	63.2426	8.41162	Sec24a
J3QPT6	Asialoglycoprotein receptor 1 (Fragment) OS=Mus musculus OX=10090 GN=Asgr1 PE=1 SV=1 - [J3QPT6_MOUSE]	2.13402	6.06	3	1	1	1	132	15.2523	5.49072	Asgr1
A0A338P7D7	Proteasome subunit alpha type-7 OS=Mus musculus OX=10090 GN=Psma7 PE=4 SV=1 - [A0A338P7D7_MOUSE]	2.12728	6.28	3	1	1	1	223	24.767	8.93896	Psma7
Q5SQG5	Prohibitin (Fragment) OS=Mus musculus OX=10090 GN=Phb PE=1 SV=1 - [Q5SQG5_MOUSE]	2.12366	4.83	2	1	1	1	207	22.9852	6.3667	Phb
E9PZ00	Prosaposin OS=Mus musculus OX=10090 GN=Psap PE=1 SV=1 - [E9PZ00_MOUSE]	2.12199	2	5	1	1	1	551	60.6319	5.23682	Psap
A0A1B0GSR1	Sulfotransferase (Fragment) OS=Mus musculus OX=10090 GN=Sult2a8 PE=1 SV=1 - [A0A1B0GSR1_MOUSE]	2.12152	8.59	4	1	1	1	128	15.0699	6.11279	Sult2a8
Q9CU62	Structural maintenance of chromosomes protein 1A OS=Mus musculus OX=10090 GN=Smc1a PE=1 SV=4 - [SMC1A_MOUSE]	2.11493	2.11	1	2	2	2	1233	143.146	7.63525	Smc1a
P28650	Adenylosuccinate synthetase isozyme 1 OS=Mus musculus OX=10090 GN=Adssl1 PE=1 SV=2 - [PURA1_MOUSE]	2.11055	2.41	2	1	1	1	457	50.223	8.42627	Adssl1
E9QKK8	Phospholipid-transporting ATPase OS=Mus musculus OX=10090 GN=Atp11c PE=1 SV=1 - [E9QKK8_MOUSE]	2.10329	1.61	3	1	1	1	1116	127.727	7.04932	Atp11c
F6TBV1	Magnesium transporter protein 1 (Fragment) OS=Mus musculus OX=10090 GN=Magt1 PE=1 SV=1 - [F6TBV1_MOUSE]	2.10042	3.21	4	1	1	1	312	35.2409	9.71533	Magt1
D3Z600	Peroxisomal targeting signal 1 receptor OS=Mus musculus OX=10090 GN=Pex5 PE=1 SV=1 - [D3Z600_MOUSE]	2.0954	1.58	2	1	1	1	632	69.793	4.51318	Pex5
A0A2R8VHN4	60S ribosomal protein L3 (Fragment) OS=Mus musculus OX=10090 GN=Rpl3 PE=1 SV=1 - [A0A2R8VHN4_MOUSE]	2.09404	28.36	2	3	3	4	134	15.3551	10.1694	Rpl3
A0A1Y7VLP0	ATP synthase membrane subunit 6.8PL (Fragment) OS=Mus musculus OX=10090 GN=Atp5mpl PE=1 SV=1 - [A0A1Y7VLP0_MOUSE]	2.08913	14.04	2	1	1	1	57	6.55653	9.99365	Atp5mpl
P52792	Glucokinase OS=Mus musculus OX=10090 GN=Gck PE=1 SV=1 - [HXK4_MOUSE]	2.08633	3.44	1	1	1	1	465	52.0546	5.2876	Gck
Q9CPY7	Cytosol aminopeptidase OS=Mus musculus OX=10090 GN=Lap3 PE=1 SV=3 - [AMPL_MOUSE]	2.07657	4.05	2	2	2	2	519	56.1058	7.72314	Lap3
E0CXB1	Proteasome endopeptidase complex OS=Mus musculus OX=10090 GN=Psma6 PE=1 SV=1 - [E0CXB1_MOUSE]	2.0679	5.29	2	1	1	1	227	25.2479	7.85498	Psma6
Q99PT1	Rho GDP-dissociation inhibitor 1 OS=Mus musculus OX=10090 GN=Arhgdia PE=1 SV=3 - [GDIR1_MOUSE]	2.05743	15.2	1	2	2	2	204	23.3928	5.19873	Arhgdia
G3UWE1	MCG11048, isoform CRA_c OS=Mus musculus OX=10090 GN=Tecr PE=1 SV=1 - [G3UWE1_MOUSE]	2.04367	3.75	3	1	1	1	293	34.2219	9.46631	Tecr
A0A0R4J0D3	Dolichyl-diphosphooligosaccharide--protein glycosyltransferase subunit STT3B OS=Mus musculus OX=10090 GN=Stt3b PE=1 SV=1 - [A0A0R4J0D3_MOUSE]	2.04124	2.31	2	2	2	2	823	93.2545	8.99756	Stt3b
P47754	F-actin-capping protein subunit alpha-2 OS=Mus musculus OX=10090 GN=Capza2 PE=1 SV=3 - [CAZA2_MOUSE]	2.03596	5.24	1	1	1	1	286	32.9466	5.84619	Capza2
P47911	60S ribosomal protein L6 OS=Mus musculus OX=10090 GN=Rpl6 PE=1 SV=3 - [RL6_MOUSE]	2.03339	8.45	1	2	2	2	296	33.4889	10.6968	Rpl6
Q91X72	Hemopexin OS=Mus musculus OX=10090 GN=Hpx PE=1 SV=2 - [HEMO_MOUSE]	2.03109	3.48	1	2	2	3	460	51.2852	7.79639	Hpx
Q8BMA6	Signal recognition particle subunit SRP68 OS=Mus musculus OX=10090 GN=Srp68 PE=1 SV=2 - [SRP68_MOUSE]	2.03016	1.6	1	1	1	1	625	70.5303	8.57275	Srp68
Q62376	U1 small nuclear ribonucleoprotein 70 kDa OS=Mus musculus OX=10090 GN=Snrnp70 PE=1 SV=2 - [RU17_MOUSE]	2.02917	5.8	1	3	3	4	448	51.9609	9.93506	Snrnp70
Q9QXD6	Fructose-1,6-bisphosphatase 1 OS=Mus musculus OX=10090 GN=Fbp1 PE=1 SV=3 - [F16P1_MOUSE]	2.02224	7.4	1	2	2	2	338	36.8888	6.56592	Fbp1
A0A0N4SVQ1	Cytochrome c oxidase subunit NDUFA4 OS=Mus musculus OX=10090 GN=Ndufa4 PE=1 SV=1 - [A0A0N4SVQ1_MOUSE]	2.02084	20.41	2	1	1	1	49	5.87291	8.47021	Ndufa4
A0A2R8VHY1	Cytochrome P450 2D10 (Fragment) OS=Mus musculus OX=10090 GN=Cyp2d10 PE=1 SV=1 - [A0A2R8VHY1_MOUSE]	2.00221	14.89	12	3	4	4	282	31.9084	5.8335	Cyp2d10
Q8BG51	Mitochondrial Rho GTPase 1 OS=Mus musculus OX=10090 GN=Rhot1 PE=1 SV=1 - [MIRO1_MOUSE]	1.99323	5.55	4	4	4	4	631	72.1956	6.49365	Rhot1
Q7TPR4	Alpha-actinin-1 OS=Mus musculus OX=10090 GN=Actn1 PE=1 SV=1 - [ACTN1_MOUSE]	1.98756	5.04	2	4	4	4	892	103.004	5.37646	Actn1
P70441	Na(+)/H(+) exchange regulatory cofactor NHE-RF1 OS=Mus musculus OX=10090 GN=Slc9a3r1 PE=1 SV=3 - [NHRF1_MOUSE]	1.97724	3.94	1	1	1	1	355	38.5765	5.89697	Slc9a3r1
Q9DBG1	Sterol 26-hydroxylase, mitochondrial OS=Mus musculus OX=10090 GN=Cyp27a1 PE=1 SV=1 - [CP27A_MOUSE]	1.96629	2.25	1	1	1	1	533	60.6819	9.14404	Cyp27a1
Q9EQF5	Dihydropyrimidinase OS=Mus musculus OX=10090 GN=Dpys PE=1 SV=2 - [DPYS_MOUSE]	1.9661	5.78	1	2	2	2	519	56.6886	7.1958	Dpys
A0A0J9YVH1	Peroxisomal acyl-coenzyme A oxidase 3 (Fragment) OS=Mus musculus OX=10090 GN=Acox3 PE=1 SV=2 - [A0A0J9YVH1_MOUSE]	1.96575	10.49	5	1	1	1	143	16.4169	6.3667	Acox3
A0A140LJ59	Eukaryotic translation initiation factor 3 subunit K OS=Mus musculus OX=10090 GN=Eif3k PE=1 SV=1 - [A0A140LJ59_MOUSE]	1.95518	20.75	2	1	1	1	53	6.08413	5.26221	Eif3k
F6ZFT1	Acyl carrier protein (Fragment) OS=Mus musculus OX=10090 GN=Ndufab1 PE=1 SV=1 - [F6ZFT1_MOUSE]	1.9413	11.02	3	1	1	1	127	14.3003	4.76709	Ndufab1
D3Z3I9	Heat shock protein 105 kDa (Fragment) OS=Mus musculus OX=10090 GN=Hsph1 PE=1 SV=1 - [D3Z3I9_MOUSE]	1.92852	9.03	3	1	1	1	144	15.921	6.53662	Hsph1
A2AUR7	Ras suppressor protein 1 OS=Mus musculus OX=10090 GN=Rsu1 PE=1 SV=1 - [A2AUR7_MOUSE]	1.92322	2.69	3	1	1	1	260	29.5246	8.22119	Rsu1
O54749	Cytochrome P450 2J5 OS=Mus musculus OX=10090 GN=Cyp2j5 PE=1 SV=1 - [CP2J5_MOUSE]	1.9073	1.4	1	1	1	1	501	57.747	8.73389	Cyp2j5
H3BL49	T-complex protein 1 subunit theta OS=Mus musculus OX=10090 GN=Cct8 PE=1 SV=1 - [H3BL49_MOUSE]	1.90388	7.16	3	3	3	3	489	53.0492	5.50342	Cct8
A2A977	Cytochrome P450 4A10 OS=Mus musculus OX=10090 GN=Cyp4a10 PE=1 SV=1 - [A2A977_MOUSE]	1.9025	3.61	4	1	2	2	499	57.1524	8.63135	Cyp4a10
D3Z3T5	Choline-phosphate cytidylyltransferase A OS=Mus musculus OX=10090 GN=Pcyt1a PE=1 SV=1 - [D3Z3T5_MOUSE]	1.89699	3.77	2	1	1	1	265	29.7425	6.65381	Pcyt1a
Q9CQS8	Protein transport protein Sec61 subunit beta OS=Mus musculus OX=10090 GN=Sec61b PE=1 SV=3 - [SC61B_MOUSE]	1.89663	10.42	2	1	1	1	96	9.9521	11.561	Sec61b
D3YUS1	5'-AMP-activated protein kinase subunit gamma-2 (Fragment) OS=Mus musculus OX=10090 GN=Prkag2 PE=1 SV=1 - [D3YUS1_MOUSE]	1.89182	4.1	4	1	1	1	244	28.1478	7.1958	Prkag2
P06801	NADP-dependent malic enzyme OS=Mus musculus OX=10090 GN=Me1 PE=1 SV=2 - [MAOX_MOUSE]	1.88975	6.29	1	3	3	3	572	63.9131	7.44482	Me1
P68372	Tubulin beta-4B chain OS=Mus musculus OX=10090 GN=Tubb4b PE=1 SV=1 - [TBB4B_MOUSE]	1.88972	6.07	5	2	2	2	445	49.799	4.89404	Tubb4b
Q8CIB5	Fermitin family homolog 2 OS=Mus musculus OX=10090 GN=Fermt2 PE=1 SV=1 - [FERM2_MOUSE]	1.8833	2.65	2	2	2	2	680	77.7505	6.69775	Fermt2
Q64514	Tripeptidyl-peptidase 2 OS=Mus musculus OX=10090 GN=Tpp2 PE=1 SV=3 - [TPP2_MOUSE]	1.87776	2.77	2	3	3	3	1262	139.791	6.58057	Tpp2
A0A1D5RMK5	Enkurin domain-containing protein 1 OS=Mus musculus OX=10090 GN=Enkd1 PE=1 SV=1 - [A0A1D5RMK5_MOUSE]	1.86435	3.9	2	1	1	1	205	22.7319	9.93506	Enkd1
P47739	Aldehyde dehydrogenase, dimeric NADP-preferring OS=Mus musculus OX=10090 GN=Aldh3a1 PE=1 SV=2 - [AL3A1_MOUSE]	1.86004	2.65	4	1	1	2	453	50.4488	6.94678	Aldh3a1
Q9CYH2	Redox-regulatory protein FAM213A OS=Mus musculus OX=10090 GN=Fam213a PE=1 SV=2 - [F213A_MOUSE]	1.85437	5.05	2	1	1	1	218	24.3789	9.17334	Fam213a
P52430	Serum paraoxonase/arylesterase 1 OS=Mus musculus OX=10090 GN=Pon1 PE=1 SV=2 - [PON1_MOUSE]	1.8537	9.3	3	3	3	3	355	39.5403	5.22412	Pon1
Q6IRU2	Tropomyosin alpha-4 chain OS=Mus musculus OX=10090 GN=Tpm4 PE=1 SV=3 - [TPM4_MOUSE]	1.85069	6.85	1	1	1	1	248	28.4504	4.67822	Tpm4
Q9Z2I9	Succinate--CoA ligase [ADP-forming] subunit beta, mitochondrial OS=Mus musculus OX=10090 GN=Sucla2 PE=1 SV=2 - [SUCB1_MOUSE]	1.84598	2.16	1	1	1	1	463	50.0821	7.00537	Sucla2
G3X922	DnaJ heat shock protein family (Hsp40) member C13 OS=Mus musculus OX=10090 GN=Dnajc13 PE=1 SV=1 - [G3X922_MOUSE]	1.84518	0.53	2	1	1	1	2243	254.278	6.771	Dnajc13
Q8CC86	Nicotinate phosphoribosyltransferase OS=Mus musculus OX=10090 GN=Naprt PE=1 SV=1 - [PNCB_MOUSE]	1.83948	2.79	1	1	1	1	538	58.2284	6.45557	Naprt
Q61702	Inter-alpha-trypsin inhibitor heavy chain H1 OS=Mus musculus OX=10090 GN=Itih1 PE=1 SV=2 - [ITIH1_MOUSE]	1.83515	1.32	2	1	1	1	907	101.004	6.96143	Itih1
D3YZ54	2-hydroxyacyl-CoA lyase 1 OS=Mus musculus OX=10090 GN=Hacl1 PE=1 SV=2 - [D3YZ54_MOUSE]	1.83481	2.89	3	2	2	2	554	60.9566	6.17627	Hacl1
B7ZDD9	Carnitine O-acetyltransferase OS=Mus musculus OX=10090 GN=Crat PE=4 SV=1 - [B7ZDD9_MOUSE]	1.82053	10.34	1	1	1	1	58	6.18438	5.78271	Crat
Q8BVW3	Tripartite motif-containing protein 14 OS=Mus musculus OX=10090 GN=Trim14 PE=1 SV=2 - [TRI14_MOUSE]	1.79884	2.27	1	1	1	1	440	49.6091	7.92822	Trim14
A0A0G2JF23	Malate dehydrogenase (Fragment) OS=Mus musculus OX=10090 GN=Mdh2 PE=1 SV=1 - [A0A0G2JF23_MOUSE]	1.79249	4.52	2	1	1	1	199	21.0341	8.67529	Mdh2
Q9Z1M8	Protein Red OS=Mus musculus OX=10090 GN=Ik PE=1 SV=2 - [RED_MOUSE]	1.79045	1.62	1	1	1	1	557	65.5758	6.63916	Ik
E9Q0F0	Keratin 78 OS=Mus musculus OX=10090 GN=Krt78 PE=1 SV=1 - [E9Q0F0_MOUSE]	1.78831	1.31	1	2	2	2	1068	112.194	7.97217	Krt78
D3Z4X1	6-phosphogluconolactonase OS=Mus musculus OX=10090 GN=Pgls PE=1 SV=1 - [D3Z4X1_MOUSE]	1.78212	11.49	2	2	2	2	174	18.655	5.52881	Pgls
F6QD74	Cytoplasmic FMR1-interacting protein 2 (Fragment) OS=Mus musculus OX=10090 GN=Cyfip2 PE=1 SV=1 - [F6QD74_MOUSE]	1.78048	1.05	4	1	1	1	948	109.819	7.69385	Cyfip2
P31230	Aminoacyl tRNA synthase complex-interacting multifunctional protein 1 OS=Mus musculus OX=10090 GN=Aimp1 PE=1 SV=2 - [AIMP1_MOUSE]	1.77992	8.71	6	2	2	2	310	33.9759	8.35303	Aimp1
P28654	Decorin OS=Mus musculus OX=10090 GN=Dcn PE=1 SV=1 - [PGS2_MOUSE]	1.77013	3.95	1	1	1	1	354	39.7839	8.67529	Dcn
Q9D379	Epoxide hydrolase 1 OS=Mus musculus OX=10090 GN=Ephx1 PE=1 SV=2 - [HYEP_MOUSE]	1.75817	6.59	1	3	3	3	455	52.543	8.35303	Ephx1
F8VPN3	Peptidyl-prolyl cis-trans isomerase OS=Mus musculus OX=10090 GN=Gm5160 PE=3 SV=2 - [F8VPN3_MOUSE]	1.7573	4.76	3	1	1	1	147	16.304	6.771	Gm5160
Q9QXK3	Coatomer subunit gamma-2 OS=Mus musculus OX=10090 GN=Copg2 PE=1 SV=1 - [COPG2_MOUSE]	1.75689	2.87	1	1	2	2	871	97.6175	5.79541	Copg2
E9PVA8	eIF-2-alpha kinase activator GCN1 OS=Mus musculus OX=10090 GN=Gcn1 PE=1 SV=1 - [GCN1_MOUSE]	1.74249	0.34	1	1	1	1	2671	292.834	7.35693	Gcn1
O08749	Dihydrolipoyl dehydrogenase, mitochondrial OS=Mus musculus OX=10090 GN=Dld PE=1 SV=2 - [DLDH_MOUSE]	1.74137	3.73	1	2	2	2	509	54.2382	7.89893	Dld
P63323	40S ribosomal protein S12 OS=Mus musculus OX=10090 GN=Rps12 PE=1 SV=2 - [RS12_MOUSE]	1.73614	6.06	4	1	1	1	132	14.5156	7.23975	Rps12
F8WIR1	Cathepsin D OS=Mus musculus OX=10090 GN=Ctsd PE=1 SV=2 - [F8WIR1_MOUSE]	1.73522	2.48	2	1	1	1	404	44.1867	7.37158	Ctsd
Q14C51	Pentatricopeptide repeat domain-containing protein 3, mitochondrial OS=Mus musculus OX=10090 GN=Ptcd3 PE=1 SV=2 - [PTCD3_MOUSE]	1.73002	3.5	1	2	2	2	685	77.7468	5.88428	Ptcd3
Q01149	Collagen alpha-2(I) chain OS=Mus musculus OX=10090 GN=Col1a2 PE=1 SV=2 - [CO1A2_MOUSE]	1.72931	0.95	1	1	1	1	1372	129.478	9.18799	Col1a2
O55125	Protein NipSnap homolog 1 OS=Mus musculus OX=10090 GN=Nipsnap1 PE=1 SV=1 - [NIPS1_MOUSE]	1.72457	5.99	1	2	2	2	284	33.342	9.43701	Nipsnap1
A2AFI4	RNA-binding motif protein, X chromosome (Fragment) OS=Mus musculus OX=10090 GN=Rbmx PE=1 SV=1 - [A2AFI4_MOUSE]	1.72201	21.36	6	2	2	2	103	11.2909	9.56885	Rbmx
Q63880	Carboxylesterase 3A OS=Mus musculus OX=10090 GN=Ces3a PE=1 SV=2 - [EST3A_MOUSE]	1.72133	3.5	2	2	2	2	571	63.2774	6.13818	Ces3a
A0A087WPT4	Isocitrate dehydrogenase [NADP] cytoplasmic (Fragment) OS=Mus musculus OX=10090 GN=Idh1 PE=1 SV=1 - [A0A087WPT4_MOUSE]	1.72027	11.23	4	2	2	2	187	21.0968	7.37158	Idh1
Q91X44	Glucokinase regulatory protein OS=Mus musculus OX=10090 GN=Gckr PE=1 SV=3 - [GCKR_MOUSE]	1.72023	3.41	2	1	1	1	587	64.6385	6.66846	Gckr
B8JK33	Heterogeneous nuclear ribonucleoprotein M OS=Mus musculus OX=10090 GN=Hnrnpm PE=1 SV=1 - [B8JK33_MOUSE]	1.71573	2.97	3	2	2	2	640	68.1166	8.32373	Hnrnpm
F6RPJ9	Insulin-degrading enzyme (Fragment) OS=Mus musculus OX=10090 GN=Ide PE=1 SV=1 - [F6RPJ9_MOUSE]	1.71393	2.13	2	2	2	2	987	114.188	6.26514	Ide
Q8BK64	Activator of 90 kDa heat shock protein ATPase homolog 1 OS=Mus musculus OX=10090 GN=Ahsa1 PE=1 SV=2 - [AHSA1_MOUSE]	1.71202	3.55	1	1	1	1	338	38.0932	5.52881	Ahsa1
Q99M28	RNA-binding protein with serine-rich domain 1 OS=Mus musculus OX=10090 GN=Rnps1 PE=1 SV=1 - [RNPS1_MOUSE]	1.70475	2.62	1	1	1	1	305	34.1877	11.8394	Rnps1
Q9WV68	Peroxisomal 2,4-dienoyl-CoA reductase OS=Mus musculus OX=10090 GN=Decr2 PE=1 SV=1 - [DECR2_MOUSE]	1.69763	5.48	1	1	1	1	292	31.2803	8.80713	Decr2
G3UXT7	RNA-binding protein FUS (Fragment) OS=Mus musculus OX=10090 GN=Fus PE=1 SV=1 - [G3UXT7_MOUSE]	1.69657	17.69	5	2	2	2	130	13.9986	8.96826	Fus
Q8VCT4	Carboxylesterase 1D OS=Mus musculus OX=10090 GN=Ces1d PE=1 SV=1 - [CES1D_MOUSE]	1.6895	3.01	5	2	2	2	565	61.7487	6.60986	Ces1d
Q04750	DNA topoisomerase 1 OS=Mus musculus OX=10090 GN=Top1 PE=1 SV=2 - [TOP1_MOUSE]	1.68517	1.17	1	1	1	1	767	90.8189	9.33447	Top1
Q6IFX2	Keratin, type I cytoskeletal 42 OS=Mus musculus OX=10090 GN=Krt42 PE=1 SV=1 - [K1C42_MOUSE]	1.68225	3.98	2	2	2	2	452	50.1019	5.16064	Krt42
A2AUR5	Phosphotriesterase-related protein (Fragment) OS=Mus musculus OX=10090 GN=Pter PE=1 SV=1 - [A2AUR5_MOUSE]	1.68212	3.95	3	1	1	1	253	28.6385	6.29053	Pter
Q9CR24	Nucleoside diphosphate-linked moiety X motif 8 OS=Mus musculus OX=10090 GN=Nudt8 PE=1 SV=1 - [NUDT8_MOUSE]	1.68107	4.76	1	1	1	1	210	23.2382	6.52197	Nudt8
Q3TJI8	Corticosteroid 11-beta-dehydrogenase isozyme 1 OS=Mus musculus OX=10090 GN=Hsd11b1 PE=1 SV=1 - [Q3TJI8_MOUSE]	1.67911	4.96	2	1	1	1	262	28.6709	8.71924	Hsd11b1
E9PZ30	UDP-glucuronosyltransferase OS=Mus musculus OX=10090 GN=Ugt2b34 PE=1 SV=1 - [E9PZ30_MOUSE]	1.67631	3.41	2	1	2	2	440	50.1107	6.11279	Ugt2b34
Q99020	Heterogeneous nuclear ribonucleoprotein A/B OS=Mus musculus OX=10090 GN=Hnrnpab PE=1 SV=1 - [ROAA_MOUSE]	1.67379	4.91	3	1	1	1	285	30.8123	7.91357	Hnrnpab
A0A1D5RMC7	60S ribosomal protein L18a OS=Mus musculus OX=10090 GN=Rpl18a PE=1 SV=1 - [A0A1D5RMC7_MOUSE]	1.67126	14.29	5	1	1	1	70	8.08927	10.2427	Rpl18a
Q9DBC0	Selenoprotein O OS=Mus musculus OX=10090 GN=Selenoo PE=1 SV=4 - [SELO_MOUSE]	1.66565	1.05	1	1	1	1	667	74.175	5.8335	Selenoo
A0A1B0GR44	U1 small nuclear ribonucleoprotein 70 kDa (Fragment) OS=Mus musculus OX=10090 GN=Snrnp70 PE=1 SV=1 - [A0A1B0GR44_MOUSE]	1.6616	7.76	3	1	1	1	116	13.9439	9.0415	Snrnp70
H3BJB8	Epidermal growth factor receptor substrate 15 (Fragment) OS=Mus musculus OX=10090 GN=Eps15 PE=1 SV=1 - [H3BJB8_MOUSE]	1.6576	9.71	5	1	1	1	103	10.9137	6.03662	Eps15
E9Q561	Eukaryotic initiation factor 4A-II OS=Mus musculus OX=10090 GN=Eif4a2 PE=1 SV=1 - [E9Q561_MOUSE]	1.64376	5.45	4	2	2	2	312	36.1429	7.48877	Eif4a2
P51881	ADP/ATP translocase 2 OS=Mus musculus OX=10090 GN=Slc25a5 PE=1 SV=3 - [ADT2_MOUSE]	1.64213	6.04	1	2	2	2	298	32.9102	9.72998	Slc25a5
A0A0G2JGQ5	Pre-mRNA-splicing factor ATP-dependent RNA helicase DHX15 (Fragment) OS=Mus musculus OX=10090 GN=Dhx15 PE=1 SV=1 - [A0A0G2JGQ5_MOUSE]	1.63494	6.99	4	1	1	1	186	21.1628	4.85596	Dhx15
Q8BGT5	Alanine aminotransferase 2 OS=Mus musculus OX=10090 GN=Gpt2 PE=1 SV=1 - [ALAT2_MOUSE]	1.63455	1.72	1	1	1	1	522	57.9065	8.00146	Gpt2
A0A1L1STC6	Nesprin-1 OS=Mus musculus OX=10090 GN=Syne1 PE=1 SV=1 - [A0A1L1STC6_MOUSE]	1.62714	0.11	2	1	1	1	8799	1009.29	5.57959	Syne1
Q8VCW8	Acyl-CoA synthetase family member 2, mitochondrial OS=Mus musculus OX=10090 GN=Acsf2 PE=1 SV=1 - [ACSF2_MOUSE]	1.62662	3.25	1	2	2	2	615	67.907	8.17725	Acsf2
Q8BJ64	Choline dehydrogenase, mitochondrial OS=Mus musculus OX=10090 GN=Chdh PE=1 SV=1 - [CHDH_MOUSE]	1.61786	2.01	1	1	1	1	596	66.3724	8.51416	Chdh
Q8K4Z5	Splicing factor 3A subunit 1 OS=Mus musculus OX=10090 GN=Sf3a1 PE=1 SV=1 - [SF3A1_MOUSE]	1.60575	1.64	1	1	1	1	791	88.4894	5.22412	Sf3a1
Q8BJW5	Nucleolar protein 11 OS=Mus musculus OX=10090 GN=Nol11 PE=2 SV=1 - [NOL11_MOUSE]	1.6057	1.11	1	1	1	1	723	80.7664	5.92236	Nol11
F7BP55	Adenylate kinase 2, mitochondrial (Fragment) OS=Mus musculus OX=10090 GN=Ak2 PE=1 SV=1 - [F7BP55_MOUSE]	1.60276	15.28	2	1	1	1	72	7.38791	8.93896	Ak2
A0A140LI33	Protein arginine N-methyltransferase 1 (Fragment) OS=Mus musculus OX=10090 GN=Prmt1 PE=1 SV=2 - [A0A140LI33_MOUSE]	0	6.1	7	1	1	1	164	18.4921	5.78271	Prmt1
A0A140LIS5	Arginine and glutamate-rich protein 1 (Fragment) OS=Mus musculus OX=10090 GN=Arglu1 PE=1 SV=1 - [A0A140LIS5_MOUSE]	0	3.72	2	1	1	1	215	25.9007	10.6235	Arglu1
A0A2I3BPI4	Protein KHNYN OS=Mus musculus OX=10090 GN=Khnyn PE=1 SV=1 - [A0A2I3BPI4_MOUSE]	0	3.78	2	1	1	1	555	61.228	7.32764	Khnyn
A0A2I3BRG8	Dehydrogenase/reductase SDR family member 4 (Fragment) OS=Mus musculus OX=10090 GN=Dhrs4 PE=1 SV=1 - [A0A2I3BRG8_MOUSE]	0	4.47	2	1	1	1	179	19.3232	9.40771	Dhrs4
A0A2R8VHK1	Cytochrome c1, heme protein, mitochondrial (Fragment) OS=Mus musculus OX=10090 GN=Cyc1 PE=1 SV=1 - [A0A2R8VHK1_MOUSE]	0	7.27	2	1	1	1	165	17.8496	5.46533	Cyc1
A0A338P702	Ubiquitin-conjugating enzyme E2 L3 OS=Mus musculus OX=10090 GN=Ube2l3 PE=4 SV=1 - [A0A338P702_MOUSE]	0	13.16	4	1	1	2	114	13.1648	8.79248	Ube2l3
A2A432	Cullin-4B OS=Mus musculus OX=10090 GN=Cul4b PE=1 SV=1 - [CUL4B_MOUSE]	0	1.24	1	2	2	2	970	110.63	8.36768	Cul4b
D3YUP6	UDP glucuronosyltransferase 2 family, polypeptide B36 (Fragment) OS=Mus musculus OX=10090 GN=Ugt2b36 PE=1 SV=1 - [D3YUP6_MOUSE]	0	7.17	3	1	2	2	265	30.3246	8.57275	Ugt2b36
D3Z0E6	3'(2'),5'-bisphosphate nucleotidase 1 OS=Mus musculus OX=10090 GN=Bpnt1 PE=1 SV=1 - [D3Z0E6_MOUSE]	0	3.16	3	1	1	1	253	27.379	5.30029	Bpnt1
D3Z106	Acyl-coenzyme A synthetase ACSM1, mitochondrial (Fragment) OS=Mus musculus OX=10090 GN=Acsm1 PE=1 SV=1 - [D3Z106_MOUSE]	0	1.69	2	1	1	1	531	59.9403	6.39209	Acsm1
D6RIL6	Isocitrate dehydrogenase [NADP], mitochondrial OS=Mus musculus OX=10090 GN=Idh2 PE=1 SV=1 - [D6RIL6_MOUSE]	0	6.8	3	2	2	2	294	32.7839	7.92822	Idh2
E9Q4Z2	Acetyl-CoA carboxylase 2 OS=Mus musculus OX=10090 GN=Acacb PE=1 SV=1 - [ACACB_MOUSE]	0	1.27	1	1	2	2	2448	275.574	6.31592	Acacb
E9Q634	Unconventional myosin-Ie OS=Mus musculus OX=10090 GN=Myo1e PE=1 SV=1 - [MYO1E_MOUSE]	0	0.81	1	1	1	1	1107	126.738	9.0708	Myo1e
E9QPK4	Serine/threonine-protein kinase ATR OS=Mus musculus OX=10090 GN=Atr PE=1 SV=2 - [E9QPK4_MOUSE]	0	0.68	3	1	1	1	2635	300.174	7.53271	Atr
F6Z5N5	Enoyl-CoA hydratase domain-containing protein 2, mitochondrial (Fragment) OS=Mus musculus OX=10090 GN=Echdc2 PE=1 SV=1 - [F6Z5N5_MOUSE]	0	9.24	2	1	1	1	119	12.7489	10.2427	Echdc2
F8VQJ3	Laminin subunit gamma-1 OS=Mus musculus OX=10090 GN=Lamc1 PE=1 SV=1 - [F8VQJ3_MOUSE]	0	0.93	2	1	1	1	1607	177.074	5.18604	Lamc1
F8WJK8	Hsc70-interacting protein OS=Mus musculus OX=10090 GN=St13 PE=1 SV=1 - [F8WJK8_MOUSE]	0	6.35	3	2	2	2	362	40.513	5.30029	St13
H3BKK1	All-trans-retinol 13,14-reductase OS=Mus musculus OX=10090 GN=Retsat PE=1 SV=1 - [H3BKK1_MOUSE]	0	9	3	3	3	3	400	44.3621	8.82178	Retsat
O08756	3-hydroxyacyl-CoA dehydrogenase type-2 OS=Mus musculus OX=10090 GN=Hsd17b10 PE=1 SV=4 - [HCD2_MOUSE]	0	4.6	3	1	1	1	261	27.4016	8.41162	Hsd17b10
O70194	Eukaryotic translation initiation factor 3 subunit D OS=Mus musculus OX=10090 GN=Eif3d PE=1 SV=2 - [EIF3D_MOUSE]	0	2.55	1	1	1	1	548	63.9484	6.04932	Eif3d
O88428	Bifunctional 3'-phosphoadenosine 5'-phosphosulfate synthase 2 OS=Mus musculus OX=10090 GN=Papss2 PE=1 SV=2 - [PAPS2_MOUSE]	0	2.09	1	1	1	1	621	70.3059	7.57666	Papss2
P0CG49	Polyubiquitin-B OS=Mus musculus OX=10090 GN=Ubb PE=2 SV=1 - [UBB_MOUSE]	0	56.39	10	4	4	5	305	34.3475	7.53271	Ubb
P19157	Glutathione S-transferase P 1 OS=Mus musculus OX=10090 GN=Gstp1 PE=1 SV=2 - [GSTP1_MOUSE]	0	15.24	2	2	2	2	210	23.5941	7.86963	Gstp1
P70227	Inositol 1,4,5-trisphosphate receptor type 3 OS=Mus musculus OX=10090 GN=Itpr3 PE=1 SV=3 - [ITPR3_MOUSE]	0	0.26	3	1	1	1	2670	304.08	6.53662	Itpr3
P97807	Fumarate hydratase, mitochondrial OS=Mus musculus OX=10090 GN=Fh PE=1 SV=3 - [FUMH_MOUSE]	0	3.94	1	2	2	2	507	54.3221	9.0415	Fh
Q2MHN3	Zinc finger homeobox protein 2 OS=Mus musculus OX=10090 GN=Zfhx2 PE=1 SV=1 - [ZFHX2_MOUSE]	0	0.7	1	1	1	1	2562	273.313	6.07471	Zfhx2
Q5YD48	APOBEC1 complementation factor OS=Mus musculus OX=10090 GN=A1cf PE=1 SV=2 - [A1CF_MOUSE]	0	4.03	1	1	1	1	595	65.6406	8.5874	A1cf
Q6PGB8	Probable global transcription activator SNF2L1 OS=Mus musculus OX=10090 GN=Smarca1 PE=1 SV=1 - [SMCA1_MOUSE]	0	0.67	2	1	1	1	1046	121.638	8.26514	Smarca1
Q792Z1	MCG140784 OS=Mus musculus OX=10090 GN=Try10 PE=1 SV=1 - [Q792Z1_MOUSE]	0	4.07	1	1	1	2	246	26.2039	5.8335	Try10
Q7M6Y3	Phosphatidylinositol-binding clathrin assembly protein OS=Mus musculus OX=10090 GN=Picalm PE=1 SV=1 - [PICAL_MOUSE]	0	3.03	2	2	2	2	660	71.4983	7.91357	Picalm
Q8BW75	Amine oxidase [flavin-containing] B OS=Mus musculus OX=10090 GN=Maob PE=1 SV=4 - [AOFB_MOUSE]	0	1.54	1	1	1	1	520	58.5204	8.29443	Maob
Q8CFA2	Aminomethyltransferase, mitochondrial OS=Mus musculus OX=10090 GN=Amt PE=1 SV=1 - [GCST_MOUSE]	0	1.74	1	1	1	1	403	43.9809	8.70459	Amt
Q8R084	UDP-glucuronosyltransferase OS=Mus musculus OX=10090 GN=Ugt2b1 PE=1 SV=1 - [Q8R084_MOUSE]	0	6.62	4	1	3	3	529	60.118	8.36768	Ugt2b1
Q91V92	ATP-citrate synthase OS=Mus musculus OX=10090 GN=Acly PE=1 SV=1 - [ACLY_MOUSE]	0	1.37	2	1	1	1	1091	119.651	7.44482	Acly
Q99M87	DnaJ homolog subfamily A member 3, mitochondrial OS=Mus musculus OX=10090 GN=Dnaja3 PE=1 SV=1 - [DNJA3_MOUSE]	0	4.79	1	2	2	2	480	52.4104	9.21729	Dnaja3
Q9D0F9	Phosphoglucomutase-1 OS=Mus musculus OX=10090 GN=Pgm1 PE=1 SV=4 - [PGM1_MOUSE]	0	4.45	2	2	2	2	562	61.3796	6.56592	Pgm1
Q9D1Q6	Endoplasmic reticulum resident protein 44 OS=Mus musculus OX=10090 GN=Erp44 PE=1 SV=1 - [ERP44_MOUSE]	0	4.43	1	1	1	1	406	46.8233	5.2749	Erp44
Q9DCX2	ATP synthase subunit d, mitochondrial OS=Mus musculus OX=10090 GN=Atp5pd PE=1 SV=3 - [ATP5H_MOUSE]	0	18.01	1	2	2	2	161	18.7376	5.69385	Atp5pd
Q9QUR6	Prolyl endopeptidase OS=Mus musculus OX=10090 GN=Prep PE=1 SV=1 - [PPCE_MOUSE]	0	1.13	1	1	1	1	710	80.6999	5.73193	Prep
Q9QXB9	Developmentally-regulated GTP-binding protein 2 OS=Mus musculus OX=10090 GN=Drg2 PE=1 SV=1 - [DRG2_MOUSE]	0	3.57	1	1	1	1	364	40.6924	8.88037	Drg2
Q9WU01	KH domain-containing, RNA-binding, signal transduction-associated protein 2 OS=Mus musculus OX=10090 GN=Khdrbs2 PE=1 SV=1 - [KHDR2_MOUSE]	0	2.58	1	1	1	1	349	38.8425	6.48096	Khdrbs2
V9GX35	Predicted gene 14214 (Fragment) OS=Mus musculus OX=10090 GN=Gm14214 PE=4 SV=1 - [V9GX35_MOUSE]	0	4.89	3	1	1	1	225	25.1819	10.1548	Gm14214

## Sheet: Supplementary Material 4
Protein_ID	RNA_ID	rnaFrag_start	rnaFrag_end	Interaction_Propensity	Z_score	RBP_Propensity	RNA_Binding_Domains_IDs	numof.RNA.Binding_Domains_Instances	Ranking
tr.Q3UEJ6.Q3UEJ6.MOUSE	lnc-CidecAS	915	965	78.01	3.53	0.33	PF00343	1	0.423833
sp.Q8VDN2.AT1A1.MOUSE	lnc-CidecAS	915	965	71.14	3.14	1	PF00122,PF00689,PF13246,PF00702,PF00690	5	0.630875
sp.P70227.ITPR3.MOUSE	lnc-CidecAS	915	965	63.68	2.72	0.29	PF08709,PF01365,PF02815,PF08454,PF00520	5	0.3765
tr.Q3T9X3.Q3T9X3.MOUSE	lnc-CidecAS	915	965	60.47	2.53	1	PF01031,PF00350,PF02212,PF00169	4	0.605542
sp.P12382.PFKAL.MOUSE	lnc-CidecAS	915	965	59.45	2.48	0.21	PF00365	1	0.339792
tr.A0A286YCI8.A0A286YCI8.MOUSE	lnc-CidecAS	915	965	50.28	1.95	0.39	PF14604,PF00018,PF07653,PF02208	4	0.378
sp.E9Q4Z2.ACACB.MOUSE	lnc-CidecAS	915	965	50.18	1.95	0.34	PF08326,PF01039,PF02786,PF00289,PF02785,PF00364	6	0.361125
tr.B7ZC18.B7ZC18.MOUSE	lnc-CidecAS	915	965	49.34	1.9	0.36	PF01017,PF02864,PF02865,PF00017	4	0.365792
sp.Q64521.GPDM.MOUSE	lnc-CidecAS	915	965	48.04	1.82	0.36	PF01266,PF16901,PF13499,PF00890	4	0.362708
tr.Q3UEJ6.Q3UEJ6.MOUSE	lnc-CidecAS	515	566	43.77	1.58	0.33	PF00343	1	0.342583
tr.Q3UEJ6.Q3UEJ6.MOUSE	lnc-CidecAS	451	502	43.15	1.55	0.33	PF00343	1	0.341083
tr.Q3UEJ6.Q3UEJ6.MOUSE	lnc-CidecAS	501	552	41.08	1.43	0.33	PF00343	1	0.336167
sp.Q8VDN2.AT1A1.MOUSE	lnc-CidecAS	451	502	37.53	1.23	1	PF00122,PF00689,PF13246,PF00702,PF00690	5	0.551083
sp.Q8VDN2.AT1A1.MOUSE	lnc-CidecAS	515	566	37.27	1.21	1	PF00122,PF00689,PF13246,PF00702,PF00690	5	0.550458
tr.Q3UEJ6.Q3UEJ6.MOUSE	lnc-CidecAS	651	702	36.82	1.19	0.33	PF00343	1	0.326083
sp.Q8VDN2.AT1A1.MOUSE	lnc-CidecAS	501	552	35.86	1.13	1	PF00122,PF00689,PF13246,PF00702,PF00690	5	0.547125
sp.Q91V92.ACLY.MOUSE	lnc-CidecAS	915	965	35.9	1.13	0.39	PF16114,PF00285,PF00549,PF02629	4	0.343875
tr.Q3UEJ6.Q3UEJ6.MOUSE	lnc-CidecAS	876	927	35.53	1.11	0.33	PF00343	1	0.323
tr.Q3UEJ6.Q3UEJ6.MOUSE	lnc-CidecAS	440	491	34.95	1.08	0.33	PF00343	1	0.321625
tr.Q3T9X3.Q3T9X3.MOUSE	lnc-CidecAS	451	502	32.34	0.93	1	PF01031,PF00350,PF02212,PF00169	4	0.538792
tr.Q3T9X3.Q3T9X3.MOUSE	lnc-CidecAS	515	566	32.1	0.92	1	PF01031,PF00350,PF02212,PF00169	4	0.538208
sp.P70227.ITPR3.MOUSE	lnc-CidecAS	451	502	32.18	0.92	0.29	PF08709,PF01365,PF02815,PF08454,PF00520	5	0.30175
sp.Q8VDN2.AT1A1.MOUSE	lnc-CidecAS	651	702	31.64	0.89	1	PF00122,PF00689,PF13246,PF00702,PF00690	5	0.537125
sp.P52825.CPT2.MOUSE	lnc-CidecAS	915	965	31.59	0.89	0.2	PF00755	1	0.270333
sp.Q8VDN2.AT1A1.MOUSE	lnc-CidecAS	876	927	31.42	0.88	1	PF00122,PF00689,PF13246,PF00702,PF00690	5	0.536583
tr.Q3T9X3.Q3T9X3.MOUSE	lnc-CidecAS	501	552	31.4	0.88	1	PF01031,PF00350,PF02212,PF00169	4	0.536542
sp.P70227.ITPR3.MOUSE	lnc-CidecAS	501	552	31.47	0.88	0.29	PF08709,PF01365,PF02815,PF08454,PF00520	5	0.300042
sp.P70227.ITPR3.MOUSE	lnc-CidecAS	515	566	31.09	0.86	0.29	PF08709,PF01365,PF02815,PF08454,PF00520	5	0.299167
sp.Q8K2B3.SDHA.MOUSE	lnc-CidecAS	915	965	30.65	0.83	0.33	PF00890,PF02910	2	0.311417
sp.Q8VDN2.AT1A1.MOUSE	lnc-CidecAS	440	491	29.44	0.77	1	PF00122,PF00689,PF13246,PF00702,PF00690	5	0.531917
sp.P12382.PFKAL.MOUSE	lnc-CidecAS	451	502	29.01	0.74	0.21	PF00365	1	0.267542
sp.P12382.PFKAL.MOUSE	lnc-CidecAS	501	552	28.85	0.73	0.21	PF00365	1	0.267167
sp.E9Q4Z2.ACACB.MOUSE	lnc-CidecAS	515	566	28.2	0.7	0.34	PF08326,PF01039,PF02786,PF00289,PF02785,PF00364	6	0.308958
tr.Q3UEJ6.Q3UEJ6.MOUSE	lnc-CidecAS	740	791	28.01	0.68	0.33	PF00343	1	0.305167
sp.Q4LDG0.S27A5.MOUSE	lnc-CidecAS	915	965	27.81	0.67	0.22	PF00501,PF13193	2	0.268042
sp.P12382.PFKAL.MOUSE	lnc-CidecAS	515	566	27.83	0.67	0.21	PF00365	1	0.26475
sp.Q64521.GPDM.MOUSE	lnc-CidecAS	515	566	27.35	0.65	0.36	PF01266,PF16901,PF13499,PF00890	4	0.313583
sp.E9Q4Z2.ACACB.MOUSE	lnc-CidecAS	451	502	27.37	0.65	0.34	PF08326,PF01039,PF02786,PF00289,PF02785,PF00364	6	0.307
tr.Q3T9X3.Q3T9X3.MOUSE	lnc-CidecAS	651	702	27.31	0.64	1	PF01031,PF00350,PF02212,PF00169	4	0.526833
tr.B7ZC18.B7ZC18.MOUSE	lnc-CidecAS	515	566	27.14	0.64	0.36	PF01017,PF02864,PF02865,PF00017	4	0.313125
sp.P70227.ITPR3.MOUSE	lnc-CidecAS	876	927	27.31	0.64	0.29	PF08709,PF01365,PF02815,PF08454,PF00520	5	0.290167
tr.Q3T9X3.Q3T9X3.MOUSE	lnc-CidecAS	876	927	27.13	0.63	1	PF01031,PF00350,PF02212,PF00169	4	0.526417
tr.A0A286YCI8.A0A286YCI8.MOUSE	lnc-CidecAS	515	566	27.02	0.63	0.39	PF14604,PF00018,PF07653,PF02208	4	0.322833
tr.B7ZC18.B7ZC18.MOUSE	lnc-CidecAS	451	502	27.04	0.63	0.36	PF01017,PF02864,PF02865,PF00017	4	0.312875
sp.Q64521.GPDM.MOUSE	lnc-CidecAS	451	502	27.03	0.63	0.36	PF01266,PF16901,PF13499,PF00890	4	0.312833
tr.A0A286YCI8.A0A286YCI8.MOUSE	lnc-CidecAS	451	502	26.86	0.62	0.39	PF14604,PF00018,PF07653,PF02208	4	0.322458
sp.P70227.ITPR3.MOUSE	lnc-CidecAS	651	702	26.89	0.62	0.29	PF08709,PF01365,PF02815,PF08454,PF00520	5	0.289167
sp.Q64521.GPDM.MOUSE	lnc-CidecAS	501	552	26.34	0.59	0.36	PF01266,PF16901,PF13499,PF00890	4	0.311208
sp.E9Q4Z2.ACACB.MOUSE	lnc-CidecAS	501	552	26.32	0.59	0.34	PF08326,PF01039,PF02786,PF00289,PF02785,PF00364	6	0.3045
tr.A0A286YCI8.A0A286YCI8.MOUSE	lnc-CidecAS	501	552	26.15	0.58	0.39	PF14604,PF00018,PF07653,PF02208	4	0.32075
tr.B7ZC18.B7ZC18.MOUSE	lnc-CidecAS	501	552	26.25	0.58	0.36	PF01017,PF02864,PF02865,PF00017	4	0.311
sp.P12382.PFKAL.MOUSE	lnc-CidecAS	876	927	25.42	0.54	0.21	PF00365	1	0.259042
tr.Q3T9X3.Q3T9X3.MOUSE	lnc-CidecAS	440	491	25.04	0.52	1	PF01031,PF00350,PF02212,PF00169	4	0.521458
tr.Q3UEJ6.Q3UEJ6.MOUSE	lnc-CidecAS	490	541	24.97	0.51	0.33	PF00343	1	0.297958
tr.Q3UEJ6.Q3UEJ6.MOUSE	lnc-CidecAS	790	841	24.7	0.5	0.33	PF00343	1	0.297333
sp.P70227.ITPR3.MOUSE	lnc-CidecAS	440	491	24.87	0.5	0.29	PF08709,PF01365,PF02815,PF08454,PF00520	5	0.284375
sp.A2A974.CP4CB.MOUSE	lnc-CidecAS	915	965	24.6	0.49	0.32	PF00067	1	0.29375
sp.Q8VDN2.AT1A1.MOUSE	lnc-CidecAS	490	541	24.13	0.46	1	PF00122,PF00689,PF13246,PF00702,PF00690	5	0.519292
sp.P12382.PFKAL.MOUSE	lnc-CidecAS	651	702	24.11	0.46	0.21	PF00365	1	0.255917
sp.E9Q4Z2.ACACB.MOUSE	lnc-CidecAS	651	702	23.12	0.41	0.34	PF08326,PF01039,PF02786,PF00289,PF02785,PF00364	6	0.296917
tr.B7ZC18.B7ZC18.MOUSE	lnc-CidecAS	876	927	22.85	0.39	0.36	PF01017,PF02864,PF02865,PF00017	4	0.302917
sp.E9Q4Z2.ACACB.MOUSE	lnc-CidecAS	876	927	22.83	0.39	0.34	PF08326,PF01039,PF02786,PF00289,PF02785,PF00364	6	0.296208
sp.P70227.ITPR3.MOUSE	lnc-CidecAS	490	541	22.77	0.39	0.29	PF08709,PF01365,PF02815,PF08454,PF00520	5	0.279417
tr.A0A286YCI8.A0A286YCI8.MOUSE	lnc-CidecAS	651	702	22.74	0.38	0.39	PF14604,PF00018,PF07653,PF02208	4	0.312667
sp.Q64521.GPDM.MOUSE	lnc-CidecAS	651	702	22.75	0.38	0.36	PF01266,PF16901,PF13499,PF00890	4	0.302708
tr.B7ZC18.B7ZC18.MOUSE	lnc-CidecAS	651	702	22.72	0.38	0.36	PF01017,PF02864,PF02865,PF00017	4	0.302625
sp.P50544.ACADV.MOUSE	lnc-CidecAS	915	965	22.65	0.38	0.29	PF00441,PF02771,PF02770,PF08028	4	0.279125
sp.Q64521.GPDM.MOUSE	lnc-CidecAS	876	927	22.46	0.37	0.36	PF01266,PF16901,PF13499,PF00890	4	0.302
tr.A0A286YCI8.A0A286YCI8.MOUSE	lnc-CidecAS	876	927	22.27	0.36	0.39	PF14604,PF00018,PF07653,PF02208	4	0.311542
sp.E9Q4Z2.ACACB.MOUSE	lnc-CidecAS	440	491	22.3	0.36	0.34	PF08326,PF01039,PF02786,PF00289,PF02785,PF00364	6	0.294958
sp.P12382.PFKAL.MOUSE	lnc-CidecAS	440	491	22.24	0.36	0.21	PF00365	1	0.251458
sp.Q8VDN2.AT1A1.MOUSE	lnc-CidecAS	740	791	22.02	0.34	1	PF00122,PF00689,PF13246,PF00702,PF00690	5	0.514292
sp.Q9R0H0.ACOX1.MOUSE	lnc-CidecAS	915	965	21.92	0.34	0.6	PF01756,PF14749,PF02770	3	0.380708
sp.P12382.PFKAL.MOUSE	lnc-CidecAS	490	541	21.87	0.33	0.21	PF00365	1	0.250583
tr.A0A286YCI8.A0A286YCI8.MOUSE	lnc-CidecAS	440	491	21.36	0.3	0.39	PF14604,PF00018,PF07653,PF02208	4	0.309375
tr.B7ZC18.B7ZC18.MOUSE	lnc-CidecAS	440	491	21.22	0.3	0.36	PF01017,PF02864,PF02865,PF00017	4	0.299042
sp.Q64521.GPDM.MOUSE	lnc-CidecAS	440	491	21.15	0.29	0.36	PF01266,PF16901,PF13499,PF00890	4	0.298875
tr.Q3UEJ6.Q3UEJ6.MOUSE	lnc-CidecAS	565	616	21.15	0.29	0.33	PF00343	1	0.288875
tr.Q3UEJ6.Q3UEJ6.MOUSE	lnc-CidecAS	551	602	21.1	0.29	0.33	PF00343	1	0.288792
sp.P52825.CPT2.MOUSE	lnc-CidecAS	515	566	21.14	0.29	0.2	PF00755	1	0.245542
tr.Q3T9X3.Q3T9X3.MOUSE	lnc-CidecAS	490	541	20.39	0.25	1	PF01031,PF00350,PF02212,PF00169	4	0.510417
sp.Q4LDG0.S27A5.MOUSE	lnc-CidecAS	515	566	20.37	0.25	0.22	PF00501,PF13193	2	0.250375
sp.Q8VDN2.AT1A1.MOUSE	lnc-CidecAS	790	841	20.18	0.24	1	PF00122,PF00689,PF13246,PF00702,PF00690	5	0.509917
sp.Q8K2B3.SDHA.MOUSE	lnc-CidecAS	515	566	19.78	0.22	0.33	PF00890,PF02910	2	0.285625
sp.P52825.CPT2.MOUSE	lnc-CidecAS	451	502	19.86	0.22	0.2	PF00755	1	0.2425
tr.F6ZFT1.F6ZFT1.MOUSE	lnc-CidecAS	215	266	19.76	0.21	0.57	PF00550	1	0.365583
sp.Q91V92.ACLY.MOUSE	lnc-CidecAS	451	502	19.55	0.2	0.39	PF16114,PF00285,PF00549,PF02629	4	0.305083
sp.P52825.CPT2.MOUSE	lnc-CidecAS	501	552	19.46	0.2	0.2	PF00755	1	0.241542
tr.Q3T9X3.Q3T9X3.MOUSE	lnc-CidecAS	740	791	19.28	0.19	1	PF01031,PF00350,PF02212,PF00169	4	0.507792
sp.Q9R0H0.ACOX1.MOUSE	lnc-CidecAS	515	566	19.39	0.19	0.6	PF01756,PF14749,PF02770	3	0.374708
sp.Q91V92.ACLY.MOUSE	lnc-CidecAS	515	566	19.4	0.19	0.39	PF16114,PF00285,PF00549,PF02629	4	0.30475
sp.Q91V92.ACLY.MOUSE	lnc-CidecAS	501	552	19.3	0.19	0.39	PF16114,PF00285,PF00549,PF02629	4	0.3045
sp.Q8VDN2.AT1A1.MOUSE	lnc-CidecAS	551	602	19.09	0.18	1	PF00122,PF00689,PF13246,PF00702,PF00690	5	0.507333
tr.D3YXG6.D3YXG6.MOUSE	lnc-CidecAS	215	266	19.21	0.18	0.67	PF04045	1	0.397625
sp.Q8K2B3.SDHA.MOUSE	lnc-CidecAS	451	502	19	0.17	0.33	PF00890,PF02910	2	0.283792
sp.Q8K2B3.SDHA.MOUSE	lnc-CidecAS	501	552	18.81	0.16	0.33	PF00890,PF02910	2	0.283333
sp.Q4LDG0.S27A5.MOUSE	lnc-CidecAS	451	502	18.72	0.16	0.22	PF00501,PF13193	2	0.246458
sp.Q8VDN2.AT1A1.MOUSE	lnc-CidecAS	565	616	18.42	0.14	1	PF00122,PF00689,PF13246,PF00702,PF00690	5	0.50575
tr.Q3UEJ6.Q3UEJ6.MOUSE	lnc-CidecAS	301	352	18.41	0.14	0.33	PF00343	1	0.282375
sp.Q64521.GPDM.MOUSE	lnc-CidecAS	740	791	18.29	0.13	0.36	PF01266,PF16901,PF13499,PF00890	4	0.292083
sp.Q4LDG0.S27A5.MOUSE	lnc-CidecAS	501	552	18.18	0.12	0.22	PF00501,PF13193	2	0.245167
sp.P50544.ACADV.MOUSE	lnc-CidecAS	515	566	17.99	0.11	0.29	PF00441,PF02771,PF02770,PF08028	4	0.268042
tr.Q3T9X3.Q3T9X3.MOUSE	lnc-CidecAS	790	841	17.73	0.1	1	PF01031,PF00350,PF02212,PF00169	4	0.504125
sp.E9Q4Z2.ACACB.MOUSE	lnc-CidecAS	740	791	17.57	0.09	0.34	PF08326,PF01039,PF02786,PF00289,PF02785,PF00364	6	0.283708
tr.Q3UEJ6.Q3UEJ6.MOUSE	lnc-CidecAS	365	416	17.56	0.09	0.33	PF00343	1	0.280375
sp.P70227.ITPR3.MOUSE	lnc-CidecAS	740	791	17.21	0.07	0.29	PF08709,PF01365,PF02815,PF08454,PF00520	5	0.266208
sp.P52825.CPT2.MOUSE	lnc-CidecAS	651	702	17.22	0.07	0.2	PF00755	1	0.23625
tr.D3YUS1.D3YUS1.MOUSE	lnc-CidecAS	215	266	17.2	0.07	0.2	PF00571	1	0.236167
sp.P70227.ITPR3.MOUSE	lnc-CidecAS	551	602	17	0.06	0.29	PF08709,PF01365,PF02815,PF08454,PF00520	5	0.265708
sp.Q9R0H0.ACOX1.MOUSE	lnc-CidecAS	501	552	16.9	0.05	0.6	PF01756,PF14749,PF02770	3	0.368792
tr.B7ZC18.B7ZC18.MOUSE	lnc-CidecAS	740	791	16.86	0.05	0.36	PF01017,PF02864,PF02865,PF00017	4	0.288708
sp.Q9R0H0.ACOX1.MOUSE	lnc-CidecAS	451	502	16.66	0.04	0.6	PF01756,PF14749,PF02770	3	0.36825
tr.A0A286YCI8.A0A286YCI8.MOUSE	lnc-CidecAS	490	541	16.61	0.04	0.39	PF14604,PF00018,PF07653,PF02208	4	0.298125
tr.Q3UEJ6.Q3UEJ6.MOUSE	lnc-CidecAS	665	716	16.67	0.04	0.33	PF00343	1	0.27825
sp.Q9R0H0.ACOX1.MOUSE	lnc-CidecAS	740	791	16.59	0.03	0.6	PF01756,PF14749,PF02770	3	0.368083
tr.A0A286YCI8.A0A286YCI8.MOUSE	lnc-CidecAS	740	791	16.58	0.03	0.39	PF14604,PF00018,PF07653,PF02208	4	0.298042
tr.B7ZC18.B7ZC18.MOUSE	lnc-CidecAS	490	541	16.48	0.03	0.36	PF01017,PF02864,PF02865,PF00017	4	0.287792
tr.Q3UEJ6.Q3UEJ6.MOUSE	lnc-CidecAS	1	52	16.56	0.03	0.33	PF00343	1	0.278
sp.A2A974.CP4CB.MOUSE	lnc-CidecAS	515	566	16.48	0.03	0.32	PF00067	1	0.274458
tr.Q3T9X3.Q3T9X3.MOUSE	lnc-CidecAS	551	602	16.27	0.02	1	PF01031,PF00350,PF02212,PF00169	4	0.500625
sp.Q91V92.ACLY.MOUSE	lnc-CidecAS	651	702	16.35	0.02	0.39	PF16114,PF00285,PF00549,PF02629	4	0.2975
sp.Q91V92.ACLY.MOUSE	lnc-CidecAS	876	927	16.26	0.02	0.39	PF16114,PF00285,PF00549,PF02629	4	0.297292
sp.P70227.ITPR3.MOUSE	lnc-CidecAS	790	841	16.43	0.02	0.29	PF08709,PF01365,PF02815,PF08454,PF00520	5	0.264375
sp.P50544.ACADV.MOUSE	lnc-CidecAS	501	552	16.3	0.02	0.29	PF00441,PF02771,PF02770,PF08028	4	0.264042
sp.Q4LDG0.S27A5.MOUSE	lnc-CidecAS	740	791	16.4	0.02	0.22	PF00501,PF13193	2	0.240958
sp.Q4LDG0.S27A5.MOUSE	lnc-CidecAS	651	702	16.31	0.02	0.22	PF00501,PF13193	2	0.24075
sp.P52825.CPT2.MOUSE	lnc-CidecAS	876	927	16.43	0.02	0.2	PF00755	1	0.234375
sp.Q8K2B3.SDHA.MOUSE	lnc-CidecAS	876	927	16.16	0.01	0.33	PF00890,PF02910	2	0.277042
sp.P50544.ACADV.MOUSE	lnc-CidecAS	451	502	16.14	0.01	0.29	PF00441,PF02771,PF02770,PF08028	4	0.263667
sp.Q8VDN2.AT1A1.MOUSE	lnc-CidecAS	665	716	16.02	0	1	PF00122,PF00689,PF13246,PF00702,PF00690	5	0.500042
sp.E9Q4Z2.ACACB.MOUSE	lnc-CidecAS	490	541	16.04	0	0.34	PF08326,PF01039,PF02786,PF00289,PF02785,PF00364	6	0.280083
sp.Q8K2B3.SDHA.MOUSE	lnc-CidecAS	651	702	15.96	0	0.33	PF00890,PF02910	2	0.276583
sp.P52825.CPT2.MOUSE	lnc-CidecAS	440	491	16.08	0	0.2	PF00755	1	0.233542
sp.Q8VDN2.AT1A1.MOUSE	lnc-CidecAS	1	52	15.75	-0.01	1	PF00122,PF00689,PF13246,PF00702,PF00690	5	0.499417
tr.F6ZFT1.F6ZFT1.MOUSE	lnc-CidecAS	815	866	15.79	-0.01	0.57	PF00550	1	0.356167
sp.Q64521.GPDM.MOUSE	lnc-CidecAS	790	841	15.8	-0.01	0.36	PF01266,PF16901,PF13499,PF00890	4	0.286208
tr.Q3T9X3.Q3T9X3.MOUSE	lnc-CidecAS	565	616	15.65	-0.02	1	PF01031,PF00350,PF02212,PF00169	4	0.499167
sp.Q64521.GPDM.MOUSE	lnc-CidecAS	490	541	15.68	-0.02	0.36	PF01266,PF16901,PF13499,PF00890	4	0.285917
sp.E9Q4Z2.ACACB.MOUSE	lnc-CidecAS	790	841	15.68	-0.02	0.34	PF08326,PF01039,PF02786,PF00289,PF02785,PF00364	6	0.27925
sp.P52825.CPT2.MOUSE	lnc-CidecAS	740	791	15.56	-0.02	0.2	PF00755	1	0.232292
sp.A2A974.CP4CB.MOUSE	lnc-CidecAS	451	502	15.43	-0.03	0.32	PF00067	1	0.272
sp.P70227.ITPR3.MOUSE	lnc-CidecAS	565	616	15.54	-0.03	0.29	PF08709,PF01365,PF02815,PF08454,PF00520	5	0.26225
sp.P12382.PFKAL.MOUSE	lnc-CidecAS	551	602	15.52	-0.03	0.21	PF00365	1	0.235542
tr.A0A0A6YY34.A0A0A6YY34.MOUSE	lnc-CidecAS	215	266	15.27	-0.04	0.47	PF00255	1	0.321583
sp.Q4LDG0.S27A5.MOUSE	lnc-CidecAS	440	491	15.24	-0.04	0.22	PF00501,PF13193	2	0.238208
tr.D6RIL6.D6RIL6.MOUSE	lnc-CidecAS	215	266	15.16	-0.05	1	PF00180	1	0.498
sp.Q8VDN2.AT1A1.MOUSE	lnc-CidecAS	301	352	15.06	-0.05	1	PF00122,PF00689,PF13246,PF00702,PF00690	5	0.497792
tr.A0A0G2JF23.A0A0G2JF23.MOUSE	lnc-CidecAS	215	266	14.93	-0.06	1	PF00056,PF02866	2	0.497458
sp.Q91V92.ACLY.MOUSE	lnc-CidecAS	440	491	15.04	-0.06	0.39	PF16114,PF00285,PF00549,PF02629	4	0.294375
tr.A0A286YCI8.A0A286YCI8.MOUSE	lnc-CidecAS	790	841	14.86	-0.06	0.39	PF14604,PF00018,PF07653,PF02208	4	0.293958
tr.B7ZC18.B7ZC18.MOUSE	lnc-CidecAS	790	841	15	-0.06	0.36	PF01017,PF02864,PF02865,PF00017	4	0.284292
sp.Q4LDG0.S27A5.MOUSE	lnc-CidecAS	876	927	14.94	-0.06	0.22	PF00501,PF13193	2	0.2375
tr.D3YXG6.D3YXG6.MOUSE	lnc-CidecAS	815	866	14.5	-0.08	0.67	PF04045	1	0.386458
sp.Q9R0H0.ACOX1.MOUSE	lnc-CidecAS	651	702	14.69	-0.08	0.6	PF01756,PF14749,PF02770	3	0.363542
sp.A2A974.CP4CB.MOUSE	lnc-CidecAS	501	552	14.67	-0.08	0.32	PF00067	1	0.270167
sp.P50544.ACADV.MOUSE	lnc-CidecAS	740	791	14.53	-0.08	0.29	PF00441,PF02771,PF02770,PF08028	4	0.259833
sp.P70227.ITPR3.MOUSE	lnc-CidecAS	665	716	14.51	-0.08	0.29	PF08709,PF01365,PF02815,PF08454,PF00520	5	0.259792
sp.P12382.PFKAL.MOUSE	lnc-CidecAS	790	841	14.57	-0.08	0.21	PF00365	1	0.233292
sp.Q8VDN2.AT1A1.MOUSE	lnc-CidecAS	365	416	14.35	-0.09	1	PF00122,PF00689,PF13246,PF00702,PF00690	5	0.496083
tr.G3UWE1.G3UWE1.MOUSE	lnc-CidecAS	215	266	14.35	-0.09	1	PF02544	1	0.496083
sp.Q9R0H0.ACOX1.MOUSE	lnc-CidecAS	440	491	14.44	-0.09	0.6	PF01756,PF14749,PF02770	3	0.362958
sp.Q8K2B3.SDHA.MOUSE	lnc-CidecAS	440	491	14.44	-0.09	0.33	PF00890,PF02910	2	0.272958
tr.Q3UEJ6.Q3UEJ6.MOUSE	lnc-CidecAS	690	741	14.34	-0.09	0.33	PF00343	1	0.27275
sp.A2A974.CP4CB.MOUSE	lnc-CidecAS	651	702	14.37	-0.09	0.32	PF00067	1	0.269458
sp.Q9DBG1.CP27A.MOUSE	lnc-CidecAS	915	965	14.39	-0.09	0.2	PF00067	1	0.2295
tr.F6ZFT1.F6ZFT1.MOUSE	lnc-CidecAS	201	252	14.16	-0.1	0.57	PF00550	1	0.352292
sp.P12382.PFKAL.MOUSE	lnc-CidecAS	740	791	14.31	-0.1	0.21	PF00365	1	0.232667
sp.Q8K2B3.SDHA.MOUSE	lnc-CidecAS	740	791	14.08	-0.11	0.33	PF00890,PF02910	2	0.272125
tr.Q3UEJ6.Q3UEJ6.MOUSE	lnc-CidecAS	840	891	14.02	-0.11	0.33	PF00343	1	0.271958
sp.P70227.ITPR3.MOUSE	lnc-CidecAS	1	52	14.07	-0.11	0.29	PF08709,PF01365,PF02815,PF08454,PF00520	5	0.25875
sp.P50544.ACADV.MOUSE	lnc-CidecAS	651	702	14	-0.11	0.29	PF00441,PF02771,PF02770,PF08028	4	0.258583
sp.P12382.PFKAL.MOUSE	lnc-CidecAS	565	616	14.11	-0.11	0.21	PF00365	1	0.232167
sp.P47754.CAZA2.MOUSE	lnc-CidecAS	215	266	14.05	-0.11	0.2	PF01267	1	0.228708
sp.O54749.CP2J5.MOUSE	lnc-CidecAS	515	566	13.92	-0.12	0.5	PF00067	1	0.328417
sp.P12382.PFKAL.MOUSE	lnc-CidecAS	665	716	13.96	-0.12	0.21	PF00365	1	0.231833
tr.Q3T9X3.Q3T9X3.MOUSE	lnc-CidecAS	665	716	13.65	-0.13	1	PF01031,PF00350,PF02212,PF00169	4	0.494417
sp.Q9R0H0.ACOX1.MOUSE	lnc-CidecAS	876	927	13.51	-0.14	0.6	PF01756,PF14749,PF02770	3	0.36075
tr.E9Q7A8.E9Q7A8.MOUSE	lnc-CidecAS	215	266	13.6	-0.14	0.53	PF00887	1	0.337625
tr.A0A286YCI8.A0A286YCI8.MOUSE	lnc-CidecAS	551	602	13.45	-0.14	0.39	PF14604,PF00018,PF07653,PF02208	4	0.290625
tr.B7ZC18.B7ZC18.MOUSE	lnc-CidecAS	551	602	13.6	-0.14	0.36	PF01017,PF02864,PF02865,PF00017	4	0.280958
sp.Q64521.GPDM.MOUSE	lnc-CidecAS	551	602	13.59	-0.14	0.36	PF01266,PF16901,PF13499,PF00890	4	0.280958
sp.E9Q4Z2.ACACB.MOUSE	lnc-CidecAS	565	616	13.58	-0.14	0.34	PF08326,PF01039,PF02786,PF00289,PF02785,PF00364	6	0.27425
tr.Q3UT49.Q3UT49.MOUSE	lnc-CidecAS	915	965	13.59	-0.14	0.3	PF00067	1	0.260958
sp.P12382.PFKAL.MOUSE	lnc-CidecAS	1	52	13.61	-0.14	0.21	PF00365	1	0.231
sp.P0CG49.UBB.MOUSE	lnc-CidecAS	215	266	13.4	-0.15	1	PF00240,PF11976,PF14560	3	0.493833
sp.O54749.CP2J5.MOUSE	lnc-CidecAS	740	791	13.33	-0.15	0.5	PF00067	1	0.327
sp.O88833.CP4AA.MOUSE	lnc-CidecAS	515	566	13.44	-0.15	0.34	PF00067	1	0.273917
sp.E9Q4Z2.ACACB.MOUSE	lnc-CidecAS	551	602	13.33	-0.15	0.34	PF08326,PF01039,PF02786,PF00289,PF02785,PF00364	6	0.273667
sp.P50544.ACADV.MOUSE	lnc-CidecAS	876	927	13.32	-0.15	0.29	PF00441,PF02771,PF02770,PF08028	4	0.256958
tr.D3YUS1.D3YUS1.MOUSE	lnc-CidecAS	815	866	13.29	-0.15	0.2	PF00571	1	0.226917
tr.Q3T9X3.Q3T9X3.MOUSE	lnc-CidecAS	301	352	13.27	-0.16	1	PF01031,PF00350,PF02212,PF00169	4	0.493542
sp.Q8VDN2.AT1A1.MOUSE	lnc-CidecAS	840	891	13.22	-0.16	1	PF00122,PF00689,PF13246,PF00702,PF00690	5	0.493417
tr.Q3T9X3.Q3T9X3.MOUSE	lnc-CidecAS	1	52	13.11	-0.16	1	PF01031,PF00350,PF02212,PF00169	4	0.493125
tr.F6ZFT1.F6ZFT1.MOUSE	lnc-CidecAS	826	877	13.24	-0.16	0.57	PF00550	1	0.350125
tr.A0A2R8VHK1.A0A2R8VHK1.MOUSE	lnc-CidecAS	215	266	13.28	-0.16	0.51	PF02167	1	0.330208
sp.Q64521.GPDM.MOUSE	lnc-CidecAS	565	616	13.2	-0.16	0.36	PF01266,PF16901,PF13499,PF00890	4	0.280042
sp.P50544.ACADV.MOUSE	lnc-CidecAS	440	491	13.1	-0.16	0.29	PF00441,PF02771,PF02770,PF08028	4	0.256458
sp.P63017.HSP7C.MOUSE	lnc-CidecAS	915	965	12.97	-0.17	1	PF00012,PF06723	2	0.492792
sp.A2A974.CP4CB.MOUSE	lnc-CidecAS	440	491	13.06	-0.17	0.32	PF00067	1	0.266375
sp.P62897.CYC.MOUSE	lnc-CidecAS	215	266	12.87	-0.18	1	PF00034	1	0.492583
tr.Q3T9X3.Q3T9X3.MOUSE	lnc-CidecAS	365	416	12.77	-0.18	1	PF01031,PF00350,PF02212,PF00169	4	0.492333
tr.D3YXG6.D3YXG6.MOUSE	lnc-CidecAS	201	252	12.77	-0.18	0.67	PF04045	1	0.382333
tr.F6ZFT1.F6ZFT1.MOUSE	lnc-CidecAS	126	177	12.86	-0.18	0.57	PF00550	1	0.349208
sp.O54749.CP2J5.MOUSE	lnc-CidecAS	915	965	12.93	-0.18	0.5	PF00067	1	0.326042
tr.A0A286YCI8.A0A286YCI8.MOUSE	lnc-CidecAS	565	616	12.85	-0.18	0.39	PF14604,PF00018,PF07653,PF02208	4	0.289208
tr.B7ZC18.B7ZC18.MOUSE	lnc-CidecAS	565	616	12.81	-0.18	0.36	PF01017,PF02864,PF02865,PF00017	4	0.279083
sp.O88833.CP4AA.MOUSE	lnc-CidecAS	915	965	12.84	-0.18	0.34	PF00067	1	0.2725
tr.H3BJB8.H3BJB8.MOUSE	lnc-CidecAS	215	266	12.7	-0.19	0.58	-	0	0.352167
sp.P70227.ITPR3.MOUSE	lnc-CidecAS	301	352	12.61	-0.19	0.29	PF08709,PF01365,PF02815,PF08454,PF00520	5	0.255292
sp.P12382.PFKAL.MOUSE	lnc-CidecAS	851	902	12.47	-0.2	0.21	PF00365	1	0.228292
tr.F6ZFT1.F6ZFT1.MOUSE	lnc-CidecAS	115	166	12.37	-0.21	0.57	PF00550	1	0.348042
tr.A0A0A6YY34.A0A0A6YY34.MOUSE	lnc-CidecAS	815	866	12.32	-0.21	0.47	PF00255	1	0.314583
tr.Q569X9.Q569X9.MOUSE	lnc-CidecAS	915	965	12.3	-0.21	0.46	PF00067	1	0.311208
sp.Q91V92.ACLY.MOUSE	lnc-CidecAS	490	541	12.26	-0.21	0.39	PF16114,PF00285,PF00549,PF02629	4	0.287792
sp.O88833.CP4AA.MOUSE	lnc-CidecAS	740	791	12.3	-0.21	0.34	PF00067	1	0.271208
tr.Q3UEJ6.Q3UEJ6.MOUSE	lnc-CidecAS	726	777	12.27	-0.21	0.33	PF00343	1	0.267833
sp.P52825.CPT2.MOUSE	lnc-CidecAS	790	841	12.31	-0.21	0.2	PF00755	1	0.224583
tr.D3YXG6.D3YXG6.MOUSE	lnc-CidecAS	115	166	12.18	-0.22	0.67	PF04045	1	0.380958
tr.D3YXG6.D3YXG6.MOUSE	lnc-CidecAS	126	177	12.12	-0.22	0.67	PF04045	1	0.380792
sp.Q9R0H0.ACOX1.MOUSE	lnc-CidecAS	790	841	12.1	-0.22	0.6	PF01756,PF14749,PF02770	3	0.357417
sp.Q9CWK8.SNX2.MOUSE	lnc-CidecAS	740	791	12.14	-0.22	0.51	PF09325,PF03700,PF00787	3	0.3275
sp.O54749.CP2J5.MOUSE	lnc-CidecAS	451	502	12.12	-0.22	0.5	PF00067	1	0.324125
sp.Q91V92.ACLY.MOUSE	lnc-CidecAS	740	791	12.19	-0.22	0.39	PF16114,PF00285,PF00549,PF02629	4	0.287625
sp.A2A974.CP4CB.MOUSE	lnc-CidecAS	740	791	12.17	-0.22	0.32	PF00067	1	0.26425
sp.A2A974.CP4CB.MOUSE	lnc-CidecAS	876	927	12.08	-0.22	0.32	PF00067	1	0.264042
sp.P70227.ITPR3.MOUSE	lnc-CidecAS	851	902	12.19	-0.22	0.29	PF08709,PF01365,PF02815,PF08454,PF00520	5	0.254292
sp.Q4LDG0.S27A5.MOUSE	lnc-CidecAS	790	841	12.08	-0.22	0.22	PF00501,PF13193	2	0.230708
sp.Q8VDN2.AT1A1.MOUSE	lnc-CidecAS	851	902	11.99	-0.23	1	PF00122,PF00689,PF13246,PF00702,PF00690	5	0.4905
sp.P70227.ITPR3.MOUSE	lnc-CidecAS	840	891	12.03	-0.23	0.29	PF08709,PF01365,PF02815,PF08454,PF00520	5	0.253917
tr.A0A0G2JF23.A0A0G2JF23.MOUSE	lnc-CidecAS	815	866	11.82	-0.24	1	PF00056,PF02866	2	0.490083
tr.D3YXG6.D3YXG6.MOUSE	lnc-CidecAS	826	877	11.75	-0.24	0.67	PF04045	1	0.379917
sp.P47740.AL3A2.MOUSE	lnc-CidecAS	740	791	11.84	-0.24	0.55	PF00171,PF05893	2	0.340125
tr.Q3T9X3.Q3T9X3.MOUSE	lnc-CidecAS	840	891	11.65	-0.25	1	PF01031,PF00350,PF02212,PF00169	4	0.489667
sp.Q8VDN2.AT1A1.MOUSE	lnc-CidecAS	726	777	11.56	-0.25	1	PF00122,PF00689,PF13246,PF00702,PF00690	5	0.489458
tr.D6RIL6.D6RIL6.MOUSE	lnc-CidecAS	815	866	11.54	-0.25	1	PF00180	1	0.489417
sp.O54749.CP2J5.MOUSE	lnc-CidecAS	651	702	11.62	-0.25	0.5	PF00067	1	0.322958
tr.A0A286YCI8.A0A286YCI8.MOUSE	lnc-CidecAS	301	352	11.54	-0.25	0.39	PF14604,PF00018,PF07653,PF02208	4	0.286083
sp.E9Q4Z2.ACACB.MOUSE	lnc-CidecAS	301	352	11.62	-0.25	0.34	PF08326,PF01039,PF02786,PF00289,PF02785,PF00364	6	0.269625
sp.P12382.PFKAL.MOUSE	lnc-CidecAS	840	891	11.61	-0.25	0.21	PF00365	1	0.22625
tr.A0A0A6YY34.A0A0A6YY34.MOUSE	lnc-CidecAS	201	252	11.5	-0.26	0.47	PF00255	1	0.312667
sp.Q64521.GPDM.MOUSE	lnc-CidecAS	301	352	11.51	-0.26	0.36	PF01266,PF16901,PF13499,PF00890	4	0.276
sp.E9Q4Z2.ACACB.MOUSE	lnc-CidecAS	365	416	11.47	-0.26	0.34	PF08326,PF01039,PF02786,PF00289,PF02785,PF00364	6	0.26925
sp.E9Q4Z2.ACACB.MOUSE	lnc-CidecAS	665	716	11.44	-0.26	0.34	PF08326,PF01039,PF02786,PF00289,PF02785,PF00364	6	0.269167
sp.Q8K2B3.SDHA.MOUSE	lnc-CidecAS	790	841	11.37	-0.26	0.33	PF00890,PF02910	2	0.265667
sp.P70227.ITPR3.MOUSE	lnc-CidecAS	365	416	11.47	-0.26	0.29	PF08709,PF01365,PF02815,PF08454,PF00520	5	0.252583
tr.F6ZFT1.F6ZFT1.MOUSE	lnc-CidecAS	390	441	11.24	-0.27	0.57	PF00550	1	0.345375
sp.O54749.CP2J5.MOUSE	lnc-CidecAS	440	491	11.19	-0.27	0.5	PF00067	1	0.321917
tr.B7ZC18.B7ZC18.MOUSE	lnc-CidecAS	301	352	11.32	-0.27	0.36	PF01017,PF02864,PF02865,PF00017	4	0.275583
tr.D3YUS1.D3YUS1.MOUSE	lnc-CidecAS	126	177	11.29	-0.27	0.2	PF00571	1	0.222167
tr.A0A087WPT4.A0A087WPT4.MOUSE	lnc-CidecAS	215	266	11.06	-0.28	1	PF00180	1	0.488292
tr.A0A2R8VHK1.A0A2R8VHK1.MOUSE	lnc-CidecAS	815	866	11.02	-0.28	0.51	PF02167	1	0.324833
sp.O54749.CP2J5.MOUSE	lnc-CidecAS	501	552	11.14	-0.28	0.5	PF00067	1	0.321792
sp.Q64521.GPDM.MOUSE	lnc-CidecAS	365	416	11.14	-0.28	0.36	PF01266,PF16901,PF13499,PF00890	4	0.275125
sp.O88833.CP4AA.MOUSE	lnc-CidecAS	451	502	11.14	-0.28	0.34	PF00067	1	0.268458
tr.Q3UEJ6.Q3UEJ6.MOUSE	lnc-CidecAS	851	902	10.99	-0.28	0.33	PF00343	1	0.264792
sp.P12382.PFKAL.MOUSE	lnc-CidecAS	901	952	11.11	-0.28	0.21	PF00365	1	0.225083
tr.E9Q7A8.E9Q7A8.MOUSE	lnc-CidecAS	815	866	10.9	-0.29	0.53	PF00887	1	0.33125
tr.A0A286YCI8.A0A286YCI8.MOUSE	lnc-CidecAS	665	716	10.98	-0.29	0.39	PF14604,PF00018,PF07653,PF02208	4	0.28475
tr.A0A286YCI8.A0A286YCI8.MOUSE	lnc-CidecAS	365	416	10.97	-0.29	0.39	PF14604,PF00018,PF07653,PF02208	4	0.28475
tr.A0A286YCI8.A0A286YCI8.MOUSE	lnc-CidecAS	1	52	10.93	-0.29	0.39	PF14604,PF00018,PF07653,PF02208	4	0.284625
sp.Q91V92.ACLY.MOUSE	lnc-CidecAS	790	841	10.85	-0.29	0.39	PF16114,PF00285,PF00549,PF02629	4	0.284458
tr.B7ZC18.B7ZC18.MOUSE	lnc-CidecAS	665	716	10.87	-0.29	0.36	PF01017,PF02864,PF02865,PF00017	4	0.2745
tr.B7ZC18.B7ZC18.MOUSE	lnc-CidecAS	365	416	10.87	-0.29	0.36	PF01017,PF02864,PF02865,PF00017	4	0.2745
sp.O88833.CP4AA.MOUSE	lnc-CidecAS	651	702	10.92	-0.29	0.34	PF00067	1	0.267958
sp.P12382.PFKAL.MOUSE	lnc-CidecAS	301	352	10.84	-0.29	0.21	PF00365	1	0.224417
tr.D3YUS1.D3YUS1.MOUSE	lnc-CidecAS	115	166	10.9	-0.29	0.2	PF00571	1	0.22125
tr.G3UWE1.G3UWE1.MOUSE	lnc-CidecAS	815	866	10.79	-0.3	1	PF02544	1	0.487625
sp.Q8VDN2.AT1A1.MOUSE	lnc-CidecAS	690	741	10.65	-0.3	1	PF00122,PF00689,PF13246,PF00702,PF00690	5	0.487292
tr.E9Q7A8.E9Q7A8.MOUSE	lnc-CidecAS	201	252	10.76	-0.3	0.53	PF00887	1	0.330917
tr.B7ZC18.B7ZC18.MOUSE	lnc-CidecAS	1	52	10.65	-0.3	0.36	PF01017,PF02864,PF02865,PF00017	4	0.273958
sp.E9Q4Z2.ACACB.MOUSE	lnc-CidecAS	1	52	10.8	-0.3	0.34	PF08326,PF01039,PF02786,PF00289,PF02785,PF00364	6	0.267667
sp.O88833.CP4AA.MOUSE	lnc-CidecAS	501	552	10.64	-0.3	0.34	PF00067	1	0.267292
tr.Q3UEJ6.Q3UEJ6.MOUSE	lnc-CidecAS	40	91	10.8	-0.3	0.33	PF00343	1	0.264333
sp.P50544.ACADV.MOUSE	lnc-CidecAS	790	841	10.74	-0.3	0.29	PF00441,PF02771,PF02770,PF08028	4	0.250833
tr.D3YUS1.D3YUS1.MOUSE	lnc-CidecAS	401	452	10.71	-0.3	0.2	PF00571	1	0.220792
tr.F6ZFT1.F6ZFT1.MOUSE	lnc-CidecAS	51	102	10.52	-0.31	0.57	PF00550	1	0.343667
tr.A0A0A6YY34.A0A0A6YY34.MOUSE	lnc-CidecAS	826	877	10.5	-0.31	0.47	PF00255	1	0.310292
tr.Q3UEJ6.Q3UEJ6.MOUSE	lnc-CidecAS	26	77	10.6	-0.31	0.33	PF00343	1	0.263875
sp.P70227.ITPR3.MOUSE	lnc-CidecAS	726	777	10.52	-0.31	0.29	PF08709,PF01365,PF02815,PF08454,PF00520	5	0.250333
sp.P0CG49.UBB.MOUSE	lnc-CidecAS	815	866	10.41	-0.32	1	PF00240,PF11976,PF14560	3	0.48675
tr.D3YXG6.D3YXG6.MOUSE	lnc-CidecAS	401	452	10.39	-0.32	0.67	PF04045	1	0.376708
tr.Q0PGA1.Q0PGA1.MOUSE	lnc-CidecAS	215	266	10.29	-0.32	0.51	PF00067	1	0.323125
sp.O88833.CP4AA.MOUSE	lnc-CidecAS	440	491	10.45	-0.32	0.34	PF00067	1	0.266833
sp.P47754.CAZA2.MOUSE	lnc-CidecAS	815	866	10.3	-0.32	0.2	PF01267	1	0.219792
tr.Q3T9X3.Q3T9X3.MOUSE	lnc-CidecAS	851	902	10.22	-0.33	1	PF01031,PF00350,PF02212,PF00169	4	0.486292
tr.A0A0G2JF23.A0A0G2JF23.MOUSE	lnc-CidecAS	201	252	10.14	-0.33	1	PF00056,PF02866	2	0.486083
sp.Q64521.GPDM.MOUSE	lnc-CidecAS	665	716	10.18	-0.33	0.36	PF01266,PF16901,PF13499,PF00890	4	0.272875
sp.Q9Z2V4.PCKGC.MOUSE	lnc-CidecAS	740	791	10.17	-0.33	0.35	PF00821,PF17297	2	0.2695
sp.Q9D0F9.PGM1.MOUSE	lnc-CidecAS	915	965	10.16	-0.33	0.28	PF02878,PF02880,PF02879,PF00408	4	0.246125
sp.P63017.HSP7C.MOUSE	lnc-CidecAS	501	552	10.11	-0.34	1	PF00012,PF06723	2	0.486042
sp.P62897.CYC.MOUSE	lnc-CidecAS	815	866	10.09	-0.34	1	PF00034	1	0.485958
tr.A0A2R8VHK1.A0A2R8VHK1.MOUSE	lnc-CidecAS	201	252	10.02	-0.34	0.51	PF02167	1	0.322458
tr.A0A0A6YY34.A0A0A6YY34.MOUSE	lnc-CidecAS	126	177	10.05	-0.34	0.47	PF00255	1	0.309208
tr.Q569X9.Q569X9.MOUSE	lnc-CidecAS	515	566	10.08	-0.34	0.46	PF00067	1	0.305958
sp.Q64521.GPDM.MOUSE	lnc-CidecAS	1	52	10.01	-0.34	0.36	PF01266,PF16901,PF13499,PF00890	4	0.272458
sp.E9Q4Z2.ACACB.MOUSE	lnc-CidecAS	840	891	10.03	-0.34	0.34	PF08326,PF01039,PF02786,PF00289,PF02785,PF00364	6	0.265833
sp.P12382.PFKAL.MOUSE	lnc-CidecAS	726	777	10.07	-0.34	0.21	PF00365	1	0.222583
sp.P12382.PFKAL.MOUSE	lnc-CidecAS	365	416	10.03	-0.34	0.21	PF00365	1	0.2225
tr.A0A0G2JF23.A0A0G2JF23.MOUSE	lnc-CidecAS	126	177	9.92	-0.35	1	PF00056,PF02866	2	0.485583
sp.P63017.HSP7C.MOUSE	lnc-CidecAS	515	566	9.85	-0.35	1	PF00012,PF06723	2	0.485417
tr.A0A087WPT4.A0A087WPT4.MOUSE	lnc-CidecAS	201	252	9.78	-0.35	1	PF00180	1	0.48525
tr.H3BJB8.H3BJB8.MOUSE	lnc-CidecAS	815	866	9.78	-0.35	0.58	-	0	0.34525
tr.F6ZFT1.F6ZFT1.MOUSE	lnc-CidecAS	590	641	9.82	-0.35	0.57	PF00550	1	0.342
tr.Q3T9X3.Q3T9X3.MOUSE	lnc-CidecAS	726	777	9.76	-0.36	1	PF01031,PF00350,PF02212,PF00169	4	0.485208
tr.A0A0G2JF23.A0A0G2JF23.MOUSE	lnc-CidecAS	115	166	9.69	-0.36	1	PF00056,PF02866	2	0.485042
sp.Q9WUM5.SUCA.MOUSE	lnc-CidecAS	215	266	9.6	-0.36	1	PF02629,PF00549,PF13607	3	0.484833
tr.E9Q7A8.E9Q7A8.MOUSE	lnc-CidecAS	826	877	9.75	-0.36	0.53	PF00887	1	0.3285
tr.A0A0A6YY34.A0A0A6YY34.MOUSE	lnc-CidecAS	115	166	9.76	-0.36	0.47	PF00255	1	0.308542
sp.Q91V92.ACLY.MOUSE	lnc-CidecAS	551	602	9.76	-0.36	0.39	PF16114,PF00285,PF00549,PF02629	4	0.281875
tr.A0A286YCI8.A0A286YCI8.MOUSE	lnc-CidecAS	840	891	9.73	-0.36	0.39	PF14604,PF00018,PF07653,PF02208	4	0.281792
sp.Q8K2B3.SDHA.MOUSE	lnc-CidecAS	490	541	9.7	-0.36	0.33	PF00890,PF02910	2	0.261708
tr.D3YUS1.D3YUS1.MOUSE	lnc-CidecAS	826	877	9.67	-0.36	0.2	PF00571	1	0.218333
tr.A0A0G2JF23.A0A0G2JF23.MOUSE	lnc-CidecAS	826	877	9.58	-0.37	1	PF00056,PF02866	2	0.48475
sp.Q8VDN2.AT1A1.MOUSE	lnc-CidecAS	26	77	9.47	-0.37	1	PF00122,PF00689,PF13246,PF00702,PF00690	5	0.4845
sp.P63017.HSP7C.MOUSE	lnc-CidecAS	451	502	9.46	-0.37	1	PF00012,PF06723	2	0.4845
tr.D3YXG6.D3YXG6.MOUSE	lnc-CidecAS	390	441	9.43	-0.37	0.67	PF04045	1	0.374417
sp.Q9R0H0.ACOX1.MOUSE	lnc-CidecAS	690	741	9.45	-0.37	0.6	PF01756,PF14749,PF02770	3	0.351125
tr.F6ZFT1.F6ZFT1.MOUSE	lnc-CidecAS	401	452	9.5	-0.37	0.57	PF00550	1	0.34125
tr.B7ZC18.B7ZC18.MOUSE	lnc-CidecAS	840	891	9.53	-0.37	0.36	PF01017,PF02864,PF02865,PF00017	4	0.271333
sp.P70227.ITPR3.MOUSE	lnc-CidecAS	901	952	9.47	-0.37	0.29	PF08709,PF01365,PF02815,PF08454,PF00520	5	0.247833
tr.D6RIL6.D6RIL6.MOUSE	lnc-CidecAS	126	177	9.42	-0.38	1	PF00180	1	0.484375
tr.D6RIL6.D6RIL6.MOUSE	lnc-CidecAS	115	166	9.3	-0.38	1	PF00180	1	0.484083
tr.D3YXG6.D3YXG6.MOUSE	lnc-CidecAS	51	102	9.32	-0.38	0.67	PF04045	1	0.374167
tr.A0A2R8VHK1.A0A2R8VHK1.MOUSE	lnc-CidecAS	826	877	9.24	-0.38	0.51	PF02167	1	0.320625
tr.A0A0A6YY34.A0A0A6YY34.MOUSE	lnc-CidecAS	390	441	9.34	-0.38	0.47	PF00255	1	0.307542
sp.Q91V92.ACLY.MOUSE	lnc-CidecAS	565	616	9.3	-0.38	0.39	PF16114,PF00285,PF00549,PF02629	4	0.28075
sp.A2A974.CP4CB.MOUSE	lnc-CidecAS	790	841	9.32	-0.38	0.32	PF00067	1	0.2575
sp.Q4LDG0.S27A5.MOUSE	lnc-CidecAS	365	416	9.38	-0.38	0.22	PF00501,PF13193	2	0.224292
sp.P52825.CPT2.MOUSE	lnc-CidecAS	490	541	9.41	-0.38	0.2	PF00755	1	0.217708
tr.D3YUS1.D3YUS1.MOUSE	lnc-CidecAS	201	252	9.33	-0.38	0.2	PF00571	1	0.2175
tr.Q3T9X3.Q3T9X3.MOUSE	lnc-CidecAS	690	741	9.2	-0.39	1	PF01031,PF00350,PF02212,PF00169	4	0.483875
sp.Q9R0H0.ACOX1.MOUSE	lnc-CidecAS	365	416	9.16	-0.39	0.6	PF01756,PF14749,PF02770	3	0.350458
tr.F6ZFT1.F6ZFT1.MOUSE	lnc-CidecAS	776	827	9.17	-0.39	0.57	PF00550	1	0.340458
tr.E9Q7A8.E9Q7A8.MOUSE	lnc-CidecAS	390	441	9.14	-0.39	0.53	PF00887	1	0.327042
tr.A0A2R8VHK1.A0A2R8VHK1.MOUSE	lnc-CidecAS	126	177	9.1	-0.39	0.51	PF02167	1	0.320292
sp.O54749.CP2J5.MOUSE	lnc-CidecAS	790	841	9.08	-0.39	0.5	PF00067	1	0.316917
sp.Q64521.GPDM.MOUSE	lnc-CidecAS	840	891	9.16	-0.39	0.36	PF01266,PF16901,PF13499,PF00890	4	0.270458
sp.P06801.MAOX.MOUSE	lnc-CidecAS	915	965	9.16	-0.39	0.3	PF03949,PF00390	2	0.250458
sp.P68181.KAPCB.MOUSE	lnc-CidecAS	215	266	9.09	-0.39	0.3	PF00069,PF07714,PF14531	3	0.250292
sp.Q4LDG0.S27A5.MOUSE	lnc-CidecAS	301	352	9.15	-0.39	0.22	PF00501,PF13193	2	0.22375
sp.Q4LDG0.S27A5.MOUSE	lnc-CidecAS	565	616	9.1	-0.39	0.22	PF00501,PF13193	2	0.223625
sp.P52825.CPT2.MOUSE	lnc-CidecAS	565	616	9.23	-0.39	0.2	PF00755	1	0.21725
sp.P52825.CPT2.MOUSE	lnc-CidecAS	301	352	9.14	-0.39	0.2	PF00755	1	0.217042
sp.P52825.CPT2.MOUSE	lnc-CidecAS	365	416	9.1	-0.39	0.2	PF00755	1	0.216958
tr.G3UWE1.G3UWE1.MOUSE	lnc-CidecAS	115	166	9.02	-0.4	1	PF02544	1	0.483458
sp.Q9WUM5.SUCA.MOUSE	lnc-CidecAS	201	252	9.01	-0.4	1	PF02629,PF00549,PF13607	3	0.483417
tr.G3UWE1.G3UWE1.MOUSE	lnc-CidecAS	126	177	9.01	-0.4	1	PF02544	1	0.483417
tr.A0A087WPT4.A0A087WPT4.MOUSE	lnc-CidecAS	815	866	8.93	-0.4	1	PF00180	1	0.483208
tr.D6RIL6.D6RIL6.MOUSE	lnc-CidecAS	401	452	8.88	-0.4	1	PF00180	1	0.483125
tr.D3YXG6.D3YXG6.MOUSE	lnc-CidecAS	776	827	8.97	-0.4	0.67	PF04045	1	0.373333
tr.A0A2R8VHK1.A0A2R8VHK1.MOUSE	lnc-CidecAS	115	166	8.92	-0.4	0.51	PF02167	1	0.319875
tr.Q569X9.Q569X9.MOUSE	lnc-CidecAS	451	502	9.02	-0.4	0.46	PF00067	1	0.303458
tr.Q569X9.Q569X9.MOUSE	lnc-CidecAS	501	552	8.92	-0.4	0.46	PF00067	1	0.303208
sp.E9Q4Z2.ACACB.MOUSE	lnc-CidecAS	690	741	8.95	-0.4	0.34	PF08326,PF01039,PF02786,PF00289,PF02785,PF00364	6	0.263292
sp.Q8K2B3.SDHA.MOUSE	lnc-CidecAS	551	602	9.01	-0.4	0.33	PF00890,PF02910	2	0.260083
sp.P68181.KAPCB.MOUSE	lnc-CidecAS	201	252	9.04	-0.4	0.3	PF00069,PF07714,PF14531	3	0.250167
sp.P52825.CPT2.MOUSE	lnc-CidecAS	551	602	9.07	-0.4	0.2	PF00755	1	0.216875
sp.Q9DBG1.CP27A.MOUSE	lnc-CidecAS	451	502	8.95	-0.4	0.2	PF00067	1	0.216625
tr.G3UWE1.G3UWE1.MOUSE	lnc-CidecAS	201	252	8.73	-0.41	1	PF02544	1	0.48275
sp.P49586.PCY1A.MOUSE	lnc-CidecAS	215	266	8.81	-0.41	0.61	PF01467	1	0.352958
sp.Q9R0H0.ACOX1.MOUSE	lnc-CidecAS	301	352	8.86	-0.41	0.6	PF01756,PF14749,PF02770	3	0.349708
sp.Q64521.GPDM.MOUSE	lnc-CidecAS	690	741	8.82	-0.41	0.36	PF01266,PF16901,PF13499,PF00890	4	0.269625
sp.Q8K2B3.SDHA.MOUSE	lnc-CidecAS	565	616	8.79	-0.41	0.33	PF00890,PF02910	2	0.259542
tr.Q3UEJ6.Q3UEJ6.MOUSE	lnc-CidecAS	90	141	8.78	-0.41	0.33	PF00343	1	0.259542
sp.Q4LDG0.S27A5.MOUSE	lnc-CidecAS	690	741	8.79	-0.41	0.22	PF00501,PF13193	2	0.222875
sp.Q9DBG1.CP27A.MOUSE	lnc-CidecAS	515	566	8.84	-0.41	0.2	PF00067	1	0.216333
tr.D3YUS1.D3YUS1.MOUSE	lnc-CidecAS	51	102	8.82	-0.41	0.2	PF00571	1	0.216292
tr.D3YUS1.D3YUS1.MOUSE	lnc-CidecAS	776	827	8.74	-0.41	0.2	PF00571	1	0.216125
sp.P47754.CAZA2.MOUSE	lnc-CidecAS	115	166	8.73	-0.41	0.2	PF01267	1	0.216083
tr.A0A087WPT4.A0A087WPT4.MOUSE	lnc-CidecAS	826	877	8.7	-0.42	1	PF00180	1	0.482667
sp.P0CG49.UBB.MOUSE	lnc-CidecAS	201	252	8.67	-0.42	1	PF00240,PF11976,PF14560	3	0.482625
tr.H3BJB8.H3BJB8.MOUSE	lnc-CidecAS	201	252	8.65	-0.42	0.58	-	0	0.342542
tr.F6ZFT1.F6ZFT1.MOUSE	lnc-CidecAS	751	802	8.63	-0.42	0.57	PF00550	1	0.339167
tr.E9Q7A8.E9Q7A8.MOUSE	lnc-CidecAS	126	177	8.69	-0.42	0.53	PF00887	1	0.326
tr.E9Q7A8.E9Q7A8.MOUSE	lnc-CidecAS	115	166	8.58	-0.42	0.53	PF00887	1	0.325708
sp.O54749.CP2J5.MOUSE	lnc-CidecAS	876	927	8.59	-0.42	0.5	PF00067	1	0.31575
tr.Q569X9.Q569X9.MOUSE	lnc-CidecAS	651	702	8.57	-0.42	0.46	PF00067	1	0.302375
sp.P47754.CAZA2.MOUSE	lnc-CidecAS	401	452	8.58	-0.42	0.2	PF01267	1	0.215708
sp.P47754.CAZA2.MOUSE	lnc-CidecAS	126	177	8.57	-0.42	0.2	PF01267	1	0.215708
sp.P62897.CYC.MOUSE	lnc-CidecAS	201	252	8.49	-0.43	1	PF00034	1	0.482167
sp.P0CG49.UBB.MOUSE	lnc-CidecAS	115	166	8.48	-0.43	1	PF00240,PF11976,PF14560	3	0.482167
tr.A0A0G2JF23.A0A0G2JF23.MOUSE	lnc-CidecAS	401	452	8.47	-0.43	1	PF00056,PF02866	2	0.482125
sp.P62897.CYC.MOUSE	lnc-CidecAS	126	177	8.39	-0.43	1	PF00034	1	0.481958
sp.Q9R0H0.ACOX1.MOUSE	lnc-CidecAS	40	91	8.38	-0.43	0.6	PF01756,PF14749,PF02770	3	0.348583
tr.F6ZFT1.F6ZFT1.MOUSE	lnc-CidecAS	376	427	8.5	-0.43	0.57	PF00550	1	0.338875
tr.B7ZC18.B7ZC18.MOUSE	lnc-CidecAS	690	741	8.41	-0.43	0.36	PF01017,PF02864,PF02865,PF00017	4	0.268667
sp.P06801.MAOX.MOUSE	lnc-CidecAS	515	566	8.38	-0.43	0.3	PF03949,PF00390	2	0.248583
sp.Q9DBG1.CP27A.MOUSE	lnc-CidecAS	501	552	8.51	-0.43	0.2	PF00067	1	0.215542
tr.D3YUS1.D3YUS1.MOUSE	lnc-CidecAS	415	466	8.51	-0.43	0.2	PF00571	1	0.215542
tr.A0A087WPT4.A0A087WPT4.MOUSE	lnc-CidecAS	390	441	8.36	-0.44	1	PF00180	1	0.481875
tr.B1ASZ3.B1ASZ3.MOUSE	lnc-CidecAS	215	266	8.35	-0.44	1	PF00370,PF02782	2	0.481833
tr.G3UWE1.G3UWE1.MOUSE	lnc-CidecAS	826	877	8.28	-0.44	1	PF02544	1	0.481667
sp.P0CG49.UBB.MOUSE	lnc-CidecAS	826	877	8.24	-0.44	1	PF00240,PF11976,PF14560	3	0.481583
tr.G3UWE1.G3UWE1.MOUSE	lnc-CidecAS	401	452	8.21	-0.44	1	PF02544	1	0.4815
tr.H3BJB8.H3BJB8.MOUSE	lnc-CidecAS	126	177	8.29	-0.44	0.58	-	0	0.341708
sp.P47740.AL3A2.MOUSE	lnc-CidecAS	690	741	8.32	-0.44	0.55	PF00171,PF05893	2	0.331792
sp.P52792.HXK4.MOUSE	lnc-CidecAS	740	791	8.18	-0.44	0.52	PF03727,PF00349	2	0.321458
tr.Q0PGA1.Q0PGA1.MOUSE	lnc-CidecAS	815	866	8.22	-0.44	0.51	PF00067	1	0.318208
sp.O88833.CP4AA.MOUSE	lnc-CidecAS	790	841	8.35	-0.44	0.34	PF00067	1	0.261833
sp.Q8K2B3.SDHA.MOUSE	lnc-CidecAS	365	416	8.25	-0.44	0.33	PF00890,PF02910	2	0.258292
sp.Q8K2B3.SDHA.MOUSE	lnc-CidecAS	301	352	8.25	-0.44	0.33	PF00890,PF02910	2	0.258292
sp.P70227.ITPR3.MOUSE	lnc-CidecAS	26	77	8.2	-0.44	0.29	PF08709,PF01365,PF02815,PF08454,PF00520	5	0.244833
tr.A2ABY3.A2ABY3.MOUSE	lnc-CidecAS	215	266	8.3	-0.44	0.25	PF01467	1	0.23175
sp.Q4LDG0.S27A5.MOUSE	lnc-CidecAS	551	602	8.25	-0.44	0.22	PF00501,PF13193	2	0.221625
sp.Q9DBG1.CP27A.MOUSE	lnc-CidecAS	651	702	8.22	-0.44	0.2	PF00067	1	0.214875
sp.P63017.HSP7C.MOUSE	lnc-CidecAS	740	791	8.16	-0.45	1	PF00012,PF06723	2	0.481417
sp.P0CG49.UBB.MOUSE	lnc-CidecAS	126	177	8.16	-0.45	1	PF00240,PF11976,PF14560	3	0.481417
tr.Q3T9X3.Q3T9X3.MOUSE	lnc-CidecAS	26	77	8.16	-0.45	1	PF01031,PF00350,PF02212,PF00169	4	0.481417
tr.D6RIL6.D6RIL6.MOUSE	lnc-CidecAS	826	877	8.14	-0.45	1	PF00180	1	0.481333
sp.P62897.CYC.MOUSE	lnc-CidecAS	826	877	8.11	-0.45	1	PF00034	1	0.481292
sp.P62897.CYC.MOUSE	lnc-CidecAS	115	166	8.09	-0.45	1	PF00034	1	0.48125
tr.D3YXG6.D3YXG6.MOUSE	lnc-CidecAS	590	641	8.07	-0.45	0.67	PF04045	1	0.371167
tr.D3YXG6.D3YXG6.MOUSE	lnc-CidecAS	376	427	8.02	-0.45	0.67	PF04045	1	0.371083
tr.Q569X9.Q569X9.MOUSE	lnc-CidecAS	440	491	8.16	-0.45	0.46	PF00067	1	0.301417
tr.Q569X9.Q569X9.MOUSE	lnc-CidecAS	740	791	8.15	-0.45	0.46	PF00067	1	0.301375
sp.Q91V92.ACLY.MOUSE	lnc-CidecAS	665	716	8.17	-0.45	0.39	PF16114,PF00285,PF00549,PF02629	4	0.278083
tr.A0A286YCI8.A0A286YCI8.MOUSE	lnc-CidecAS	726	777	8.16	-0.45	0.39	PF14604,PF00018,PF07653,PF02208	4	0.278083
tr.A0A286YCI8.A0A286YCI8.MOUSE	lnc-CidecAS	690	741	8.08	-0.45	0.39	PF14604,PF00018,PF07653,PF02208	4	0.277875
sp.Q91V92.ACLY.MOUSE	lnc-CidecAS	301	352	8.03	-0.45	0.39	PF16114,PF00285,PF00549,PF02629	4	0.27775
sp.O88833.CP4AA.MOUSE	lnc-CidecAS	876	927	8.07	-0.45	0.34	PF00067	1	0.261167
tr.D6RIL6.D6RIL6.MOUSE	lnc-CidecAS	201	252	7.96	-0.46	1	PF00180	1	0.480917
sp.P63017.HSP7C.MOUSE	lnc-CidecAS	651	702	7.95	-0.46	1	PF00012,PF06723	2	0.480917
tr.A0A0G2JF23.A0A0G2JF23.MOUSE	lnc-CidecAS	51	102	7.94	-0.46	1	PF00056,PF02866	2	0.480875
sp.Q8VDN2.AT1A1.MOUSE	lnc-CidecAS	40	91	7.86	-0.46	1	PF00122,PF00689,PF13246,PF00702,PF00690	5	0.480667
tr.H3BJB8.H3BJB8.MOUSE	lnc-CidecAS	826	877	7.98	-0.46	0.58	-	0	0.340958
tr.H3BJB8.H3BJB8.MOUSE	lnc-CidecAS	115	166	7.98	-0.46	0.58	-	0	0.340958
tr.F6ZFT1.F6ZFT1.MOUSE	lnc-CidecAS	290	341	7.96	-0.46	0.57	PF00550	1	0.337583
tr.A0A2R8VHK1.A0A2R8VHK1.MOUSE	lnc-CidecAS	390	441	8	-0.46	0.51	PF02167	1	0.317667
sp.Q9CWK8.SNX2.MOUSE	lnc-CidecAS	690	741	7.83	-0.46	0.51	PF09325,PF03700,PF00787	3	0.317292
tr.A0A0A6YY34.A0A0A6YY34.MOUSE	lnc-CidecAS	590	641	7.97	-0.46	0.47	PF00255	1	0.304292
tr.A0A0A6YY34.A0A0A6YY34.MOUSE	lnc-CidecAS	51	102	7.91	-0.46	0.47	PF00255	1	0.304125
sp.Q9CX00.IST1.MOUSE	lnc-CidecAS	201	252	7.88	-0.46	0.41	PF03398	1	0.284083
tr.A0A286YCI8.A0A286YCI8.MOUSE	lnc-CidecAS	851	902	7.95	-0.46	0.39	PF14604,PF00018,PF07653,PF02208	4	0.277583
sp.P50544.ACADV.MOUSE	lnc-CidecAS	365	416	7.95	-0.46	0.29	PF00441,PF02771,PF02770,PF08028	4	0.24425
sp.P50544.ACADV.MOUSE	lnc-CidecAS	690	741	7.93	-0.46	0.29	PF00441,PF02771,PF02770,PF08028	4	0.244167
sp.P50544.ACADV.MOUSE	lnc-CidecAS	301	352	7.92	-0.46	0.29	PF00441,PF02771,PF02770,PF08028	4	0.244167
sp.P52825.CPT2.MOUSE	lnc-CidecAS	690	741	7.94	-0.46	0.2	PF00755	1	0.214208
sp.Q9WUM5.SUCA.MOUSE	lnc-CidecAS	826	877	7.78	-0.47	1	PF02629,PF00549,PF13607	3	0.4805
sp.Q9WUM5.SUCA.MOUSE	lnc-CidecAS	390	441	7.76	-0.47	1	PF02629,PF00549,PF13607	3	0.480458
sp.O08749.DLDH.MOUSE	lnc-CidecAS	915	965	7.74	-0.47	1	PF07992,PF02852,PF00070,PF12831,PF13450,PF00890,PF01134	7	0.480417
tr.Q3T9X3.Q3T9X3.MOUSE	lnc-CidecAS	40	91	7.69	-0.47	1	PF01031,PF00350,PF02212,PF00169	4	0.480292
tr.D6RIL6.D6RIL6.MOUSE	lnc-CidecAS	415	466	7.68	-0.47	1	PF00180	1	0.48025
tr.D3YXG6.D3YXG6.MOUSE	lnc-CidecAS	751	802	7.77	-0.47	0.67	PF04045	1	0.370458
tr.D3YXG6.D3YXG6.MOUSE	lnc-CidecAS	290	341	7.69	-0.47	0.67	PF04045	1	0.370292
sp.Q9R0H0.ACOX1.MOUSE	lnc-CidecAS	565	616	7.77	-0.47	0.6	PF01756,PF14749,PF02770	3	0.347125
tr.E9Q7A8.E9Q7A8.MOUSE	lnc-CidecAS	590	641	7.78	-0.47	0.53	PF00887	1	0.323833
tr.Q0PGA1.Q0PGA1.MOUSE	lnc-CidecAS	201	252	7.77	-0.47	0.51	PF00067	1	0.317125
sp.Q9CWK8.SNX2.MOUSE	lnc-CidecAS	515	566	7.71	-0.47	0.51	PF09325,PF03700,PF00787	3	0.317
sp.Q91V92.ACLY.MOUSE	lnc-CidecAS	365	416	7.81	-0.47	0.39	PF16114,PF00285,PF00549,PF02629	4	0.27725
sp.Q91V92.ACLY.MOUSE	lnc-CidecAS	1	52	7.74	-0.47	0.39	PF16114,PF00285,PF00549,PF02629	4	0.277083
tr.B7ZC18.B7ZC18.MOUSE	lnc-CidecAS	851	902	7.74	-0.47	0.36	PF01017,PF02864,PF02865,PF00017	4	0.267083
sp.Q64521.GPDM.MOUSE	lnc-CidecAS	40	91	7.71	-0.47	0.36	PF01266,PF16901,PF13499,PF00890	4	0.267
sp.P06801.MAOX.MOUSE	lnc-CidecAS	501	552	7.81	-0.47	0.3	PF03949,PF00390	2	0.24725
sp.P06801.MAOX.MOUSE	lnc-CidecAS	451	502	7.73	-0.47	0.3	PF03949,PF00390	2	0.247042
sp.P68181.KAPCB.MOUSE	lnc-CidecAS	826	877	7.71	-0.47	0.3	PF00069,PF07714,PF14531	3	0.247
sp.P68181.KAPCB.MOUSE	lnc-CidecAS	390	441	7.7	-0.47	0.3	PF00069,PF07714,PF14531	3	0.246958
tr.A2ABY3.A2ABY3.MOUSE	lnc-CidecAS	201	252	7.73	-0.47	0.25	PF01467	1	0.230375
sp.Q8VDN2.AT1A1.MOUSE	lnc-CidecAS	901	952	7.64	-0.48	1	PF00122,PF00689,PF13246,PF00702,PF00690	5	0.480167
sp.P63017.HSP7C.MOUSE	lnc-CidecAS	876	927	7.59	-0.48	1	PF00012,PF06723	2	0.480042
tr.A0A0G2JF23.A0A0G2JF23.MOUSE	lnc-CidecAS	390	441	7.59	-0.48	1	PF00056,PF02866	2	0.480042
tr.B1ASZ3.B1ASZ3.MOUSE	lnc-CidecAS	590	641	7.5	-0.48	1	PF00370,PF02782	2	0.479833
sp.P49586.PCY1A.MOUSE	lnc-CidecAS	201	252	7.55	-0.48	0.61	PF01467	1	0.349958
sp.P35486.ODPA.MOUSE	lnc-CidecAS	201	252	7.62	-0.48	0.6	PF00676	1	0.346792
tr.F6ZFT1.F6ZFT1.MOUSE	lnc-CidecAS	526	577	7.63	-0.48	0.57	PF00550	1	0.336792
sp.P47740.AL3A2.MOUSE	lnc-CidecAS	40	91	7.49	-0.48	0.55	PF00171,PF05893	2	0.329792
sp.Q9CWK8.SNX2.MOUSE	lnc-CidecAS	40	91	7.48	-0.48	0.51	PF09325,PF03700,PF00787	3	0.316458
sp.O54749.CP2J5.MOUSE	lnc-CidecAS	690	741	7.66	-0.48	0.5	PF00067	1	0.313542
sp.E9Q4Z2.ACACB.MOUSE	lnc-CidecAS	726	777	7.58	-0.48	0.34	PF08326,PF01039,PF02786,PF00289,PF02785,PF00364	6	0.260042
tr.Q3UEJ6.Q3UEJ6.MOUSE	lnc-CidecAS	151	202	7.64	-0.48	0.33	PF00343	1	0.256833
sp.A2A974.CP4CB.MOUSE	lnc-CidecAS	565	616	7.63	-0.48	0.32	PF00067	1	0.253458
sp.P70227.ITPR3.MOUSE	lnc-CidecAS	690	741	7.59	-0.48	0.29	PF08709,PF01365,PF02815,PF08454,PF00520	5	0.243375
sp.Q4LDG0.S27A5.MOUSE	lnc-CidecAS	490	541	7.48	-0.48	0.22	PF00501,PF13193	2	0.219792
sp.P12382.PFKAL.MOUSE	lnc-CidecAS	26	77	7.65	-0.48	0.21	PF00365	1	0.216875
sp.P47754.CAZA2.MOUSE	lnc-CidecAS	826	877	7.61	-0.48	0.2	PF01267	1	0.213417
sp.P47754.CAZA2.MOUSE	lnc-CidecAS	201	252	7.61	-0.48	0.2	PF01267	1	0.213417
tr.D3YUS1.D3YUS1.MOUSE	lnc-CidecAS	290	341	7.59	-0.48	0.2	PF00571	1	0.213375
sp.Q9WUM5.SUCA.MOUSE	lnc-CidecAS	815	866	7.47	-0.49	1	PF02629,PF00549,PF13607	3	0.47975
sp.P0CG49.UBB.MOUSE	lnc-CidecAS	401	452	7.41	-0.49	1	PF00240,PF11976,PF14560	3	0.479625
tr.A0A087WPT4.A0A087WPT4.MOUSE	lnc-CidecAS	115	166	7.41	-0.49	1	PF00180	1	0.479625
tr.A0A087WPT4.A0A087WPT4.MOUSE	lnc-CidecAS	590	641	7.34	-0.49	1	PF00180	1	0.479458
tr.A0A0G2JF23.A0A0G2JF23.MOUSE	lnc-CidecAS	776	827	7.32	-0.49	1	PF00056,PF02866	2	0.479417
tr.F6ZFT1.F6ZFT1.MOUSE	lnc-CidecAS	190	241	7.41	-0.49	0.57	PF00550	1	0.336292
tr.F6ZFT1.F6ZFT1.MOUSE	lnc-CidecAS	601	652	7.34	-0.49	0.57	PF00550	1	0.336125
tr.E9Q7A8.E9Q7A8.MOUSE	lnc-CidecAS	51	102	7.32	-0.49	0.53	PF00887	1	0.32275
tr.Q0PGA1.Q0PGA1.MOUSE	lnc-CidecAS	826	877	7.43	-0.49	0.51	PF00067	1	0.316333
sp.Q91V92.ACLY.MOUSE	lnc-CidecAS	840	891	7.42	-0.49	0.39	PF16114,PF00285,PF00549,PF02629	4	0.276292
tr.B7ZC18.B7ZC18.MOUSE	lnc-CidecAS	726	777	7.45	-0.49	0.36	PF01017,PF02864,PF02865,PF00017	4	0.266375
sp.E9Q4Z2.ACACB.MOUSE	lnc-CidecAS	851	902	7.4	-0.49	0.34	PF08326,PF01039,PF02786,PF00289,PF02785,PF00364	6	0.259583
tr.Q3UEJ6.Q3UEJ6.MOUSE	lnc-CidecAS	640	691	7.32	-0.49	0.33	PF00343	1	0.256083
sp.Q4LDG0.S27A5.MOUSE	lnc-CidecAS	40	91	7.37	-0.49	0.22	PF00501,PF13193	2	0.219542
tr.B1ASZ3.B1ASZ3.MOUSE	lnc-CidecAS	201	252	7.31	-0.5	1	PF00370,PF02782	2	0.479375
tr.D6RIL6.D6RIL6.MOUSE	lnc-CidecAS	776	827	7.21	-0.5	1	PF00180	1	0.479125
sp.P49586.PCY1A.MOUSE	lnc-CidecAS	815	866	7.2	-0.5	0.61	PF01467	1	0.349125
sp.P35486.ODPA.MOUSE	lnc-CidecAS	390	441	7.21	-0.5	0.6	PF00676	1	0.345792
tr.A0A2R8VHK1.A0A2R8VHK1.MOUSE	lnc-CidecAS	51	102	7.19	-0.5	0.51	PF02167	1	0.31575
sp.O54749.CP2J5.MOUSE	lnc-CidecAS	301	352	7.23	-0.5	0.5	PF00067	1	0.312542
tr.A0A0A6YY34.A0A0A6YY34.MOUSE	lnc-CidecAS	401	452	7.17	-0.5	0.47	PF00255	1	0.302375
sp.Q9Z2V4.PCKGC.MOUSE	lnc-CidecAS	40	91	7.17	-0.5	0.35	PF00821,PF17297	2	0.262375
sp.E9Q4Z2.ACACB.MOUSE	lnc-CidecAS	40	91	7.31	-0.5	0.34	PF08326,PF01039,PF02786,PF00289,PF02785,PF00364	6	0.259375
sp.O88833.CP4AA.MOUSE	lnc-CidecAS	690	741	7.14	-0.5	0.34	PF00067	1	0.258958
sp.Q8K2B3.SDHA.MOUSE	lnc-CidecAS	690	741	7.16	-0.5	0.33	PF00890,PF02910	2	0.255708
sp.A2A974.CP4CB.MOUSE	lnc-CidecAS	301	352	7.28	-0.5	0.32	PF00067	1	0.252625
tr.Q3UT49.Q3UT49.MOUSE	lnc-CidecAS	901	952	7.31	-0.5	0.3	PF00067	1	0.246042
sp.P50544.ACADV.MOUSE	lnc-CidecAS	565	616	7.13	-0.5	0.29	PF00441,PF02771,PF02770,PF08028	4	0.242292
tr.A2ABY3.A2ABY3.MOUSE	lnc-CidecAS	815	866	7.22	-0.5	0.25	PF01467	1	0.229167
sp.O35488.S27A2.MOUSE	lnc-CidecAS	740	791	7.28	-0.5	0.2	PF00501,PF13193	2	0.212625
sp.O35488.S27A2.MOUSE	lnc-CidecAS	515	566	7.21	-0.5	0.2	PF00501,PF13193	2	0.212458
sp.Q9DBG1.CP27A.MOUSE	lnc-CidecAS	440	491	7.2	-0.5	0.2	PF00067	1	0.212458
sp.P97807.FUMH.MOUSE	lnc-CidecAS	740	791	7.19	-0.5	0.2	PF00206,PF10415	2	0.212417
tr.D6RIL6.D6RIL6.MOUSE	lnc-CidecAS	51	102	7.12	-0.51	1	PF00180	1	0.478917
sp.P63017.HSP7C.MOUSE	lnc-CidecAS	440	491	7.1	-0.51	1	PF00012,PF06723	2	0.478875
tr.A0A087WPT4.A0A087WPT4.MOUSE	lnc-CidecAS	126	177	7.1	-0.51	1	PF00180	1	0.478875
sp.Q8VDN2.AT1A1.MOUSE	lnc-CidecAS	151	202	7.08	-0.51	1	PF00122,PF00689,PF13246,PF00702,PF00690	5	0.478833
tr.A0A087WPT4.A0A087WPT4.MOUSE	lnc-CidecAS	526	577	7.07	-0.51	1	PF00180	1	0.478792
sp.P35486.ODPA.MOUSE	lnc-CidecAS	526	577	6.98	-0.51	0.6	PF00676	1	0.34525
tr.A0A2R8VHK1.A0A2R8VHK1.MOUSE	lnc-CidecAS	401	452	7.09	-0.51	0.51	PF02167	1	0.315542
sp.Q9CX00.IST1.MOUSE	lnc-CidecAS	390	441	7.07	-0.51	0.41	PF03398	1	0.282125
tr.A0A286YCI8.A0A286YCI8.MOUSE	lnc-CidecAS	26	77	7	-0.51	0.39	PF14604,PF00018,PF07653,PF02208	4	0.275292
sp.P06745.G6PI.MOUSE	lnc-CidecAS	740	791	7.12	-0.51	0.35	PF00342	1	0.26225
sp.Q9Z2V4.PCKGC.MOUSE	lnc-CidecAS	690	741	7	-0.51	0.35	PF00821,PF17297	2	0.261958
sp.A2A974.CP4CB.MOUSE	lnc-CidecAS	365	416	6.97	-0.51	0.32	PF00067	1	0.251917
sp.P68181.KAPCB.MOUSE	lnc-CidecAS	815	866	6.97	-0.51	0.3	PF00069,PF07714,PF14531	3	0.24525
sp.P50544.ACADV.MOUSE	lnc-CidecAS	40	91	6.99	-0.51	0.29	PF00441,PF02771,PF02770,PF08028	4	0.241958
sp.Q9DBG1.CP27A.MOUSE	lnc-CidecAS	876	927	6.97	-0.51	0.2	PF00067	1	0.211917
tr.G3UWE1.G3UWE1.MOUSE	lnc-CidecAS	51	102	6.91	-0.52	1	PF02544	1	0.478417
tr.B1ASZ3.B1ASZ3.MOUSE	lnc-CidecAS	815	866	6.9	-0.52	1	PF00370,PF02782	2	0.478417
sp.P62897.CYC.MOUSE	lnc-CidecAS	401	452	6.88	-0.52	1	PF00034	1	0.478375
sp.Q8VDN2.AT1A1.MOUSE	lnc-CidecAS	890	941	6.86	-0.52	1	PF00122,PF00689,PF13246,PF00702,PF00690	5	0.478333
tr.B1ASZ3.B1ASZ3.MOUSE	lnc-CidecAS	390	441	6.85	-0.52	1	PF00370,PF02782	2	0.478292
tr.A0A0G2JF23.A0A0G2JF23.MOUSE	lnc-CidecAS	590	641	6.82	-0.52	1	PF00056,PF02866	2	0.478208
sp.P35486.ODPA.MOUSE	lnc-CidecAS	740	791	6.96	-0.52	0.6	PF00676	1	0.345208
tr.H3BJB8.H3BJB8.MOUSE	lnc-CidecAS	401	452	6.85	-0.52	0.58	-	0	0.338292
tr.A0A2R8VHK1.A0A2R8VHK1.MOUSE	lnc-CidecAS	590	641	6.96	-0.52	0.51	PF02167	1	0.315208
sp.O54749.CP2J5.MOUSE	lnc-CidecAS	365	416	6.88	-0.52	0.5	PF00067	1	0.311708
tr.A0A0A6YY34.A0A0A6YY34.MOUSE	lnc-CidecAS	776	827	6.85	-0.52	0.47	PF00255	1	0.301625
tr.A0A0A6YY34.A0A0A6YY34.MOUSE	lnc-CidecAS	526	577	6.8	-0.52	0.47	PF00255	1	0.3015
tr.A0A0A6YY34.A0A0A6YY34.MOUSE	lnc-CidecAS	751	802	6.78	-0.52	0.47	PF00255	1	0.301458
tr.Q569X9.Q569X9.MOUSE	lnc-CidecAS	876	927	6.93	-0.52	0.46	PF00067	1	0.298458
sp.Q64521.GPDM.MOUSE	lnc-CidecAS	726	777	6.9	-0.52	0.36	PF01266,PF16901,PF13499,PF00890	4	0.265083
tr.B7ZC18.B7ZC18.MOUSE	lnc-CidecAS	40	91	6.89	-0.52	0.36	PF01017,PF02864,PF02865,PF00017	4	0.265042
sp.A2A974.CP4CB.MOUSE	lnc-CidecAS	490	541	6.92	-0.52	0.32	PF00067	1	0.251792
sp.A2A974.CP4CB.MOUSE	lnc-CidecAS	551	602	6.83	-0.52	0.32	PF00067	1	0.251583
sp.P06801.MAOX.MOUSE	lnc-CidecAS	651	702	6.91	-0.52	0.3	PF03949,PF00390	2	0.245083
sp.P50544.ACADV.MOUSE	lnc-CidecAS	551	602	6.83	-0.52	0.29	PF00441,PF02771,PF02770,PF08028	4	0.241583
sp.P52825.CPT2.MOUSE	lnc-CidecAS	40	91	6.93	-0.52	0.2	PF00755	1	0.211792
sp.O35488.S27A2.MOUSE	lnc-CidecAS	501	552	6.88	-0.52	0.2	PF00501,PF13193	2	0.211708
sp.P47754.CAZA2.MOUSE	lnc-CidecAS	776	827	6.82	-0.52	0.2	PF01267	1	0.211542
sp.O35488.S27A2.MOUSE	lnc-CidecAS	451	502	6.8	-0.52	0.2	PF00501,PF13193	2	0.2115
tr.G3UWE1.G3UWE1.MOUSE	lnc-CidecAS	776	827	6.73	-0.53	1	PF02544	1	0.478
tr.B1ASZ3.B1ASZ3.MOUSE	lnc-CidecAS	826	877	6.72	-0.53	1	PF00370,PF02782	2	0.478
tr.D6RIL6.D6RIL6.MOUSE	lnc-CidecAS	290	341	6.72	-0.53	1	PF00180	1	0.478
tr.D6RIL6.D6RIL6.MOUSE	lnc-CidecAS	626	677	6.71	-0.53	1	PF00180	1	0.477958
sp.P62897.CYC.MOUSE	lnc-CidecAS	51	102	6.71	-0.53	1	PF00034	1	0.477958
sp.Q9R0H0.ACOX1.MOUSE	lnc-CidecAS	551	602	6.7	-0.53	0.6	PF01756,PF14749,PF02770	3	0.344583
tr.H3BJB8.H3BJB8.MOUSE	lnc-CidecAS	390	441	6.7	-0.53	0.58	-	0	0.337917
tr.E9Q7A8.E9Q7A8.MOUSE	lnc-CidecAS	526	577	6.67	-0.53	0.53	PF00887	1	0.321208
tr.Q0PGA1.Q0PGA1.MOUSE	lnc-CidecAS	115	166	6.77	-0.53	0.51	PF00067	1	0.31475
tr.A0A2R8VHK1.A0A2R8VHK1.MOUSE	lnc-CidecAS	776	827	6.63	-0.53	0.51	PF02167	1	0.314417
tr.A0A0A6YY34.A0A0A6YY34.MOUSE	lnc-CidecAS	376	427	6.77	-0.53	0.47	PF00255	1	0.301417
tr.B7ZC18.B7ZC18.MOUSE	lnc-CidecAS	26	77	6.63	-0.53	0.36	PF01017,PF02864,PF02865,PF00017	4	0.264417
sp.P21278.GNA11.MOUSE	lnc-CidecAS	201	252	6.66	-0.53	0.25	PF00503,PF00025	2	0.227833
sp.P12382.PFKAL.MOUSE	lnc-CidecAS	890	941	6.69	-0.53	0.21	PF00365	1	0.214583
sp.P12382.PFKAL.MOUSE	lnc-CidecAS	476	527	6.63	-0.53	0.21	PF00365	1	0.214417
tr.D3YUS1.D3YUS1.MOUSE	lnc-CidecAS	376	427	6.73	-0.53	0.2	PF00571	1	0.211333
tr.A0A0G2JF23.A0A0G2JF23.MOUSE	lnc-CidecAS	376	427	6.59	-0.54	1	PF00056,PF02866	2	0.477667
sp.O08749.DLDH.MOUSE	lnc-CidecAS	515	566	6.52	-0.54	1	PF07992,PF02852,PF00070,PF12831,PF13450,PF00890,PF01134	7	0.4775
sp.Q9WUM5.SUCA.MOUSE	lnc-CidecAS	115	166	6.5	-0.54	1	PF02629,PF00549,PF13607	3	0.477458
sp.Q9DBF1.AL7A1.MOUSE	lnc-CidecAS	740	791	6.49	-0.54	1	PF00171	1	0.477417
sp.Q8VDN2.AT1A1.MOUSE	lnc-CidecAS	90	141	6.47	-0.54	1	PF00122,PF00689,PF13246,PF00702,PF00690	5	0.477375
tr.A0A0G2JF23.A0A0G2JF23.MOUSE	lnc-CidecAS	751	802	6.46	-0.54	1	PF00056,PF02866	2	0.477375
sp.P62897.CYC.MOUSE	lnc-CidecAS	390	441	6.45	-0.54	1	PF00034	1	0.477333
sp.P49586.PCY1A.MOUSE	lnc-CidecAS	826	877	6.53	-0.54	0.61	PF01467	1	0.347542
tr.H3BJB8.H3BJB8.MOUSE	lnc-CidecAS	51	102	6.6	-0.54	0.58	-	0	0.337708
tr.F6ZFT1.F6ZFT1.MOUSE	lnc-CidecAS	315	366	6.6	-0.54	0.57	PF00550	1	0.334375
tr.A0A286YCI8.A0A286YCI8.MOUSE	lnc-CidecAS	40	91	6.57	-0.54	0.39	PF14604,PF00018,PF07653,PF02208	4	0.274292
sp.Q64521.GPDM.MOUSE	lnc-CidecAS	26	77	6.52	-0.54	0.36	PF01266,PF16901,PF13499,PF00890	4	0.264167
sp.E9Q4Z2.ACACB.MOUSE	lnc-CidecAS	26	77	6.57	-0.54	0.34	PF08326,PF01039,PF02786,PF00289,PF02785,PF00364	6	0.257625
sp.O88833.CP4AA.MOUSE	lnc-CidecAS	365	416	6.53	-0.54	0.34	PF00067	1	0.257542
sp.O88833.CP4AA.MOUSE	lnc-CidecAS	301	352	6.47	-0.54	0.34	PF00067	1	0.257375
sp.Q8K2B3.SDHA.MOUSE	lnc-CidecAS	1	52	6.48	-0.54	0.33	PF00890,PF02910	2	0.254083
sp.P06801.MAOX.MOUSE	lnc-CidecAS	740	791	6.59	-0.54	0.3	PF03949,PF00390	2	0.244333
tr.Q3UT49.Q3UT49.MOUSE	lnc-CidecAS	490	541	6.57	-0.54	0.3	PF00067	1	0.244292
sp.P70227.ITPR3.MOUSE	lnc-CidecAS	890	941	6.5	-0.54	0.29	PF08709,PF01365,PF02815,PF08454,PF00520	5	0.240792
sp.Q9D0F9.PGM1.MOUSE	lnc-CidecAS	451	502	6.53	-0.54	0.28	PF02878,PF02880,PF02879,PF00408	4	0.237542
sp.Q9D0F9.PGM1.MOUSE	lnc-CidecAS	501	552	6.46	-0.54	0.28	PF02878,PF02880,PF02879,PF00408	4	0.237375
tr.A2ABY3.A2ABY3.MOUSE	lnc-CidecAS	826	877	6.6	-0.54	0.25	PF01467	1	0.227708
tr.A2ABY3.A2ABY3.MOUSE	lnc-CidecAS	390	441	6.54	-0.54	0.25	PF01467	1	0.227542
tr.D3YUS1.D3YUS1.MOUSE	lnc-CidecAS	626	677	6.6	-0.54	0.2	PF00571	1	0.211042
sp.P47754.CAZA2.MOUSE	lnc-CidecAS	415	466	6.57	-0.54	0.2	PF01267	1	0.210958
tr.D3YUS1.D3YUS1.MOUSE	lnc-CidecAS	765	816	6.53	-0.54	0.2	PF00571	1	0.210875
sp.P47754.CAZA2.MOUSE	lnc-CidecAS	51	102	6.51	-0.54	0.2	PF01267	1	0.210833
tr.D3YUS1.D3YUS1.MOUSE	lnc-CidecAS	615	666	6.47	-0.54	0.2	PF00571	1	0.210708
sp.P0CG49.UBB.MOUSE	lnc-CidecAS	390	441	6.41	-0.55	1	PF00240,PF11976,PF14560	3	0.47725
sp.Q9WUM5.SUCA.MOUSE	lnc-CidecAS	526	577	6.27	-0.55	1	PF02629,PF00549,PF13607	3	0.476917
tr.D3YXG6.D3YXG6.MOUSE	lnc-CidecAS	601	652	6.39	-0.55	0.67	PF04045	1	0.367208
sp.P49586.PCY1A.MOUSE	lnc-CidecAS	390	441	6.36	-0.55	0.61	PF01467	1	0.347125
sp.P35486.ODPA.MOUSE	lnc-CidecAS	590	641	6.4	-0.55	0.6	PF00676	1	0.343875
sp.P47740.AL3A2.MOUSE	lnc-CidecAS	526	577	6.41	-0.55	0.55	PF00171,PF05893	2	0.32725
tr.E9Q7A8.E9Q7A8.MOUSE	lnc-CidecAS	751	802	6.37	-0.55	0.53	PF00887	1	0.3205
sp.Q9CWK8.SNX2.MOUSE	lnc-CidecAS	790	841	6.41	-0.55	0.51	PF09325,PF03700,PF00787	3	0.313917
tr.Q0PGA1.Q0PGA1.MOUSE	lnc-CidecAS	390	441	6.28	-0.55	0.51	PF00067	1	0.313583
sp.Q9CX00.IST1.MOUSE	lnc-CidecAS	826	877	6.41	-0.55	0.41	PF03398	1	0.280583
sp.Q9CX00.IST1.MOUSE	lnc-CidecAS	526	577	6.32	-0.55	0.41	PF03398	1	0.280375
sp.Q64521.GPDM.MOUSE	lnc-CidecAS	851	902	6.41	-0.55	0.36	PF01266,PF16901,PF13499,PF00890	4	0.263917
sp.Q8K2B3.SDHA.MOUSE	lnc-CidecAS	840	891	6.37	-0.55	0.33	PF00890,PF02910	2	0.253833
tr.Q3UEJ6.Q3UEJ6.MOUSE	lnc-CidecAS	890	941	6.27	-0.55	0.33	PF00343	1	0.253583
sp.A2A974.CP4CB.MOUSE	lnc-CidecAS	690	741	6.29	-0.55	0.32	PF00067	1	0.250292
sp.P68181.KAPCB.MOUSE	lnc-CidecAS	526	577	6.35	-0.55	0.3	PF00069,PF07714,PF14531	3	0.24375
tr.Q3UT49.Q3UT49.MOUSE	lnc-CidecAS	501	552	6.35	-0.55	0.3	PF00067	1	0.24375
sp.P68181.KAPCB.MOUSE	lnc-CidecAS	590	641	6.27	-0.55	0.3	PF00069,PF07714,PF14531	3	0.243583
sp.P68181.KAPCB.MOUSE	lnc-CidecAS	115	166	6.27	-0.55	0.3	PF00069,PF07714,PF14531	3	0.243583
tr.F2Z471.F2Z471.MOUSE	lnc-CidecAS	215	266	6.33	-0.55	0.28	PF01459	1	0.237042
sp.O35488.S27A2.MOUSE	lnc-CidecAS	915	965	6.41	-0.55	0.2	PF00501,PF13193	2	0.210583
sp.P52825.CPT2.MOUSE	lnc-CidecAS	1	52	6.38	-0.55	0.2	PF00755	1	0.2105
tr.D3YUS1.D3YUS1.MOUSE	lnc-CidecAS	751	802	6.31	-0.55	0.2	PF00571	1	0.210333
tr.B1ASZ3.B1ASZ3.MOUSE	lnc-CidecAS	126	177	6.2	-0.56	1	PF00370,PF02782	2	0.47675
sp.Q9WUM5.SUCA.MOUSE	lnc-CidecAS	590	641	6.17	-0.56	1	PF02629,PF00549,PF13607	3	0.476667
sp.P63017.HSP7C.MOUSE	lnc-CidecAS	790	841	6.16	-0.56	1	PF00012,PF06723	2	0.476667
sp.P0CG49.UBB.MOUSE	lnc-CidecAS	51	102	6.16	-0.56	1	PF00240,PF11976,PF14560	3	0.476667
tr.B1ASZ3.B1ASZ3.MOUSE	lnc-CidecAS	115	166	6.14	-0.56	1	PF00370,PF02782	2	0.476625
tr.A0A087WPT4.A0A087WPT4.MOUSE	lnc-CidecAS	315	366	6.12	-0.56	1	PF00180	1	0.476542
sp.O08749.DLDH.MOUSE	lnc-CidecAS	501	552	6.1	-0.56	1	PF07992,PF02852,PF00070,PF12831,PF13450,PF00890,PF01134	7	0.4765
tr.G3UWE1.G3UWE1.MOUSE	lnc-CidecAS	390	441	6.08	-0.56	1	PF02544	1	0.476458
tr.G3UWE1.G3UWE1.MOUSE	lnc-CidecAS	290	341	6.07	-0.56	1	PF02544	1	0.476458
tr.D3YXG6.D3YXG6.MOUSE	lnc-CidecAS	190	241	6.19	-0.56	0.67	PF04045	1	0.366708
tr.D3YXG6.D3YXG6.MOUSE	lnc-CidecAS	526	577	6.1	-0.56	0.67	PF04045	1	0.3665
sp.A2AKK5.ACNT1.MOUSE	lnc-CidecAS	901	952	6.24	-0.56	0.62	PF08840,PF04775,PF03959	3	0.350167
sp.P47740.AL3A2.MOUSE	lnc-CidecAS	790	841	6.21	-0.56	0.55	PF00171,PF05893	2	0.32675
sp.P47740.AL3A2.MOUSE	lnc-CidecAS	515	566	6.2	-0.56	0.55	PF00171,PF05893	2	0.32675
tr.E9Q7A8.E9Q7A8.MOUSE	lnc-CidecAS	401	452	6.12	-0.56	0.53	PF00887	1	0.319875
tr.E9Q7A8.E9Q7A8.MOUSE	lnc-CidecAS	376	427	6.1	-0.56	0.53	PF00887	1	0.319833
tr.A0A2R8VHK1.A0A2R8VHK1.MOUSE	lnc-CidecAS	751	802	6.21	-0.56	0.51	PF02167	1	0.313417
tr.Q0PGA1.Q0PGA1.MOUSE	lnc-CidecAS	126	177	6.18	-0.56	0.51	PF00067	1	0.313375
tr.A0A2R8VHK1.A0A2R8VHK1.MOUSE	lnc-CidecAS	376	427	6.14	-0.56	0.51	PF02167	1	0.313292
sp.O54749.CP2J5.MOUSE	lnc-CidecAS	40	91	6.21	-0.56	0.5	PF00067	1	0.310083
tr.A0A0A6YY34.A0A0A6YY34.MOUSE	lnc-CidecAS	290	341	6.15	-0.56	0.47	PF00255	1	0.299958
tr.Q569X9.Q569X9.MOUSE	lnc-CidecAS	790	841	6.09	-0.56	0.46	PF00067	1	0.2965
sp.Q9CX00.IST1.MOUSE	lnc-CidecAS	215	266	6.24	-0.56	0.41	PF03398	1	0.280167
sp.Q9CX00.IST1.MOUSE	lnc-CidecAS	590	641	6.18	-0.56	0.41	PF03398	1	0.280042
sp.Q9Z2V4.PCKGC.MOUSE	lnc-CidecAS	526	577	6.25	-0.56	0.35	PF00821,PF17297	2	0.260208
sp.Q8K2B3.SDHA.MOUSE	lnc-CidecAS	40	91	6.2	-0.56	0.33	PF00890,PF02910	2	0.253417
sp.P70227.ITPR3.MOUSE	lnc-CidecAS	40	91	6.16	-0.56	0.29	PF08709,PF01365,PF02815,PF08454,PF00520	5	0.24
sp.P50544.ACADV.MOUSE	lnc-CidecAS	490	541	6.13	-0.56	0.29	PF00441,PF02771,PF02770,PF08028	4	0.239917
sp.Q9D0F9.PGM1.MOUSE	lnc-CidecAS	515	566	6.2	-0.56	0.28	PF02878,PF02880,PF02879,PF00408	4	0.23675
tr.A2ABY3.A2ABY3.MOUSE	lnc-CidecAS	590	641	6.08	-0.56	0.25	PF01467	1	0.226458
sp.P12382.PFKAL.MOUSE	lnc-CidecAS	690	741	6.18	-0.56	0.21	PF00365	1	0.213375
sp.P52825.CPT2.MOUSE	lnc-CidecAS	840	891	6.18	-0.56	0.2	PF00755	1	0.210042
sp.P47754.CAZA2.MOUSE	lnc-CidecAS	290	341	6.12	-0.56	0.2	PF01267	1	0.209875
sp.Q9DBG1.CP27A.MOUSE	lnc-CidecAS	740	791	6.09	-0.56	0.2	PF00067	1	0.209833
tr.D3YUS1.D3YUS1.MOUSE	lnc-CidecAS	390	441	6.07	-0.56	0.2	PF00571	1	0.209792
sp.O08749.DLDH.MOUSE	lnc-CidecAS	451	502	6.04	-0.57	1	PF07992,PF02852,PF00070,PF12831,PF13450,PF00890,PF01134	7	0.476375
sp.P0CG49.UBB.MOUSE	lnc-CidecAS	776	827	5.99	-0.57	1	PF00240,PF11976,PF14560	3	0.47625
sp.O08749.DLDH.MOUSE	lnc-CidecAS	651	702	5.96	-0.57	1	PF07992,PF02852,PF00070,PF12831,PF13450,PF00890,PF01134	7	0.476167
tr.A0A0G2JF23.A0A0G2JF23.MOUSE	lnc-CidecAS	290	341	5.95	-0.57	1	PF00056,PF02866	2	0.476167
sp.A2AKK5.ACNT1.MOUSE	lnc-CidecAS	915	965	5.95	-0.57	0.62	PF08840,PF04775,PF03959	3	0.3495
sp.P49586.PCY1A.MOUSE	lnc-CidecAS	115	166	6.03	-0.57	0.61	PF01467	1	0.346333
sp.Q9R0H0.ACOX1.MOUSE	lnc-CidecAS	90	141	6.04	-0.57	0.6	PF01756,PF14749,PF02770	3	0.343042
sp.P35486.ODPA.MOUSE	lnc-CidecAS	315	366	5.98	-0.57	0.6	PF00676	1	0.342875
tr.H3BJB8.H3BJB8.MOUSE	lnc-CidecAS	590	641	5.97	-0.57	0.58	-	0	0.336208
tr.E9Q7A8.E9Q7A8.MOUSE	lnc-CidecAS	315	366	5.96	-0.57	0.53	PF00887	1	0.3195
tr.A0A0A6YY34.A0A0A6YY34.MOUSE	lnc-CidecAS	190	241	5.98	-0.57	0.47	PF00255	1	0.299542
sp.P06801.MAOX.MOUSE	lnc-CidecAS	440	491	5.94	-0.57	0.3	PF03949,PF00390	2	0.242792
sp.P70227.ITPR3.MOUSE	lnc-CidecAS	151	202	5.99	-0.57	0.29	PF08709,PF01365,PF02815,PF08454,PF00520	5	0.239583
sp.P21278.GNA11.MOUSE	lnc-CidecAS	390	441	6.03	-0.57	0.25	PF00503,PF00025	2	0.226333
tr.A2ABY3.A2ABY3.MOUSE	lnc-CidecAS	115	166	6	-0.57	0.25	PF01467	1	0.226292
sp.P52825.CPT2.MOUSE	lnc-CidecAS	665	716	6.04	-0.57	0.2	PF00755	1	0.209708
sp.Q8VDN2.AT1A1.MOUSE	lnc-CidecAS	640	691	5.89	-0.58	1	PF00122,PF00689,PF13246,PF00702,PF00690	5	0.476
sp.P16627.HS71L.MOUSE	lnc-CidecAS	501	552	5.88	-0.58	1	PF00012,PF06723	2	0.476
tr.Q3T9X3.Q3T9X3.MOUSE	lnc-CidecAS	90	141	5.88	-0.58	1	PF01031,PF00350,PF02212,PF00169	4	0.476
sp.P62897.CYC.MOUSE	lnc-CidecAS	776	827	5.85	-0.58	1	PF00034	1	0.475917
tr.Q3T9X3.Q3T9X3.MOUSE	lnc-CidecAS	151	202	5.84	-0.58	1	PF01031,PF00350,PF02212,PF00169	4	0.475875
sp.Q9WUM5.SUCA.MOUSE	lnc-CidecAS	126	177	5.81	-0.58	1	PF02629,PF00549,PF13607	3	0.475833
tr.A0A087WPT4.A0A087WPT4.MOUSE	lnc-CidecAS	51	102	5.81	-0.58	1	PF00180	1	0.475833
tr.G3UWE1.G3UWE1.MOUSE	lnc-CidecAS	376	427	5.78	-0.58	1	PF02544	1	0.47575
sp.O08749.DLDH.MOUSE	lnc-CidecAS	740	791	5.75	-0.58	1	PF07992,PF02852,PF00070,PF12831,PF13450,PF00890,PF01134	7	0.475667
sp.P0CG49.UBB.MOUSE	lnc-CidecAS	290	341	5.74	-0.58	1	PF00240,PF11976,PF14560	3	0.475667
sp.P35486.ODPA.MOUSE	lnc-CidecAS	826	877	5.84	-0.58	0.6	PF00676	1	0.342542
tr.H3BJB8.H3BJB8.MOUSE	lnc-CidecAS	776	827	5.77	-0.58	0.58	-	0	0.335708
sp.Q8VC30.TKFC.MOUSE	lnc-CidecAS	740	791	5.82	-0.58	0.56	PF02733,PF02734	2	0.329167
tr.E9Q7A8.E9Q7A8.MOUSE	lnc-CidecAS	776	827	5.81	-0.58	0.53	PF00887	1	0.319167
tr.E9Q7A8.E9Q7A8.MOUSE	lnc-CidecAS	190	241	5.81	-0.58	0.53	PF00887	1	0.319167
tr.Q0PGA1.Q0PGA1.MOUSE	lnc-CidecAS	401	452	5.86	-0.58	0.51	PF00067	1	0.312625
sp.Q9CWK8.SNX2.MOUSE	lnc-CidecAS	526	577	5.8	-0.58	0.51	PF09325,PF03700,PF00787	3	0.312458
tr.A0A2R8VHK1.A0A2R8VHK1.MOUSE	lnc-CidecAS	526	577	5.76	-0.58	0.51	PF02167	1	0.312375
tr.A0A0A6YY34.A0A0A6YY34.MOUSE	lnc-CidecAS	601	652	5.86	-0.58	0.47	PF00255	1	0.299292
sp.P06745.G6PI.MOUSE	lnc-CidecAS	515	566	5.76	-0.58	0.35	PF00342	1	0.259042
sp.Q8K2B3.SDHA.MOUSE	lnc-CidecAS	665	716	5.86	-0.58	0.33	PF00890,PF02910	2	0.252625
sp.P06801.MAOX.MOUSE	lnc-CidecAS	876	927	5.79	-0.58	0.3	PF03949,PF00390	2	0.242458
tr.Q3UT49.Q3UT49.MOUSE	lnc-CidecAS	876	927	5.73	-0.58	0.3	PF00067	1	0.242292
sp.P70227.ITPR3.MOUSE	lnc-CidecAS	476	527	5.72	-0.58	0.29	PF08709,PF01365,PF02815,PF08454,PF00520	5	0.238958
tr.D3YUS1.D3YUS1.MOUSE	lnc-CidecAS	101	152	5.89	-0.58	0.2	PF00571	1	0.209333
sp.O35488.S27A2.MOUSE	lnc-CidecAS	651	702	5.74	-0.58	0.2	PF00501,PF13193	2	0.209
tr.D6RIL6.D6RIL6.MOUSE	lnc-CidecAS	376	427	5.7	-0.59	1	PF00180	1	0.475542
sp.P16627.HS71L.MOUSE	lnc-CidecAS	915	965	5.69	-0.59	1	PF00012,PF06723	2	0.475542
tr.A0A087WPT4.A0A087WPT4.MOUSE	lnc-CidecAS	751	802	5.69	-0.59	1	PF00180	1	0.475542
tr.D6RIL6.D6RIL6.MOUSE	lnc-CidecAS	615	666	5.68	-0.59	1	PF00180	1	0.4755
sp.P0CG49.UBB.MOUSE	lnc-CidecAS	376	427	5.65	-0.59	1	PF00240,PF11976,PF14560	3	0.475458
sp.P62897.CYC.MOUSE	lnc-CidecAS	590	641	5.63	-0.59	1	PF00034	1	0.475375
sp.P62897.CYC.MOUSE	lnc-CidecAS	290	341	5.61	-0.59	1	PF00034	1	0.475333
tr.B1ASZ3.B1ASZ3.MOUSE	lnc-CidecAS	526	577	5.58	-0.59	1	PF00370,PF02782	2	0.475292
sp.P35486.ODPA.MOUSE	lnc-CidecAS	690	741	5.62	-0.59	0.6	PF00676	1	0.342042
sp.P47740.AL3A2.MOUSE	lnc-CidecAS	176	227	5.63	-0.59	0.55	PF00171,PF05893	2	0.325375
sp.Q9CWK8.SNX2.MOUSE	lnc-CidecAS	440	491	5.71	-0.59	0.51	PF09325,PF03700,PF00787	3	0.31225
tr.A0A0A6YY34.A0A0A6YY34.MOUSE	lnc-CidecAS	315	366	5.64	-0.59	0.47	PF00255	1	0.29875
sp.Q9CX00.IST1.MOUSE	lnc-CidecAS	315	366	5.68	-0.59	0.41	PF03398	1	0.278833
sp.Q91V92.ACLY.MOUSE	lnc-CidecAS	690	741	5.63	-0.59	0.39	PF16114,PF00285,PF00549,PF02629	4	0.272042
sp.Q64521.GPDM.MOUSE	lnc-CidecAS	90	141	5.6	-0.59	0.36	PF01266,PF16901,PF13499,PF00890	4	0.262
sp.Q9Z2V4.PCKGC.MOUSE	lnc-CidecAS	515	566	5.64	-0.59	0.35	PF00821,PF17297	2	0.25875
sp.E9Q4Z2.ACACB.MOUSE	lnc-CidecAS	90	141	5.65	-0.59	0.34	PF08326,PF01039,PF02786,PF00289,PF02785,PF00364	6	0.255458
sp.O88833.CP4AA.MOUSE	lnc-CidecAS	40	91	5.59	-0.59	0.34	PF00067	1	0.255292
sp.P68181.KAPCB.MOUSE	lnc-CidecAS	315	366	5.66	-0.59	0.3	PF00069,PF07714,PF14531	3	0.242125
tr.Q3UT49.Q3UT49.MOUSE	lnc-CidecAS	851	902	5.57	-0.59	0.3	PF00067	1	0.241917
sp.Q9D0F9.PGM1.MOUSE	lnc-CidecAS	651	702	5.69	-0.59	0.28	PF02878,PF02880,PF02879,PF00408	4	0.235542
tr.A2ABY3.A2ABY3.MOUSE	lnc-CidecAS	126	177	5.67	-0.59	0.25	PF01467	1	0.2255
sp.P12382.PFKAL.MOUSE	lnc-CidecAS	151	202	5.63	-0.59	0.21	PF00365	1	0.212042
tr.A0A087WPT4.A0A087WPT4.MOUSE	lnc-CidecAS	376	427	5.54	-0.6	1	PF00180	1	0.475167
tr.A0A087WPT4.A0A087WPT4.MOUSE	lnc-CidecAS	401	452	5.48	-0.6	1	PF00180	1	0.475042
tr.D6RIL6.D6RIL6.MOUSE	lnc-CidecAS	765	816	5.46	-0.6	1	PF00180	1	0.475
tr.Q3T9X3.Q3T9X3.MOUSE	lnc-CidecAS	890	941	5.43	-0.6	1	PF01031,PF00350,PF02212,PF00169	4	0.474917
tr.A0A0G2JF23.A0A0G2JF23.MOUSE	lnc-CidecAS	601	652	5.38	-0.6	1	PF00056,PF02866	2	0.474792
tr.A0A087WPT4.A0A087WPT4.MOUSE	lnc-CidecAS	190	241	5.38	-0.6	1	PF00180	1	0.474792
sp.P49586.PCY1A.MOUSE	lnc-CidecAS	590	641	5.41	-0.6	0.61	PF01467	1	0.344875
sp.P35486.ODPA.MOUSE	lnc-CidecAS	40	91	5.56	-0.6	0.6	PF00676	1	0.341875
tr.H3BJB8.H3BJB8.MOUSE	lnc-CidecAS	290	341	5.46	-0.6	0.58	-	0	0.335
tr.H3BJB8.H3BJB8.MOUSE	lnc-CidecAS	751	802	5.43	-0.6	0.58	-	0	0.334917
tr.E9Q7A8.E9Q7A8.MOUSE	lnc-CidecAS	601	652	5.53	-0.6	0.53	PF00887	1	0.3185
tr.E9Q7A8.E9Q7A8.MOUSE	lnc-CidecAS	290	341	5.38	-0.6	0.53	PF00887	1	0.318125
sp.P52792.HXK4.MOUSE	lnc-CidecAS	690	741	5.55	-0.6	0.52	PF03727,PF00349	2	0.315208
tr.A0A2R8VHK1.A0A2R8VHK1.MOUSE	lnc-CidecAS	190	241	5.42	-0.6	0.51	PF02167	1	0.311542
sp.Q9CX00.IST1.MOUSE	lnc-CidecAS	740	791	5.52	-0.6	0.41	PF03398	1	0.278458
sp.Q9CX00.IST1.MOUSE	lnc-CidecAS	815	866	5.45	-0.6	0.41	PF03398	1	0.278292
sp.Q91V92.ACLY.MOUSE	lnc-CidecAS	726	777	5.56	-0.6	0.39	PF16114,PF00285,PF00549,PF02629	4	0.271875
sp.Q91V92.ACLY.MOUSE	lnc-CidecAS	851	902	5.54	-0.6	0.39	PF16114,PF00285,PF00549,PF02629	4	0.271833
sp.Q9Z2V4.PCKGC.MOUSE	lnc-CidecAS	790	841	5.47	-0.6	0.35	PF00821,PF17297	2	0.258333
sp.O88833.CP4AA.MOUSE	lnc-CidecAS	565	616	5.4	-0.6	0.34	PF00067	1	0.254833
sp.P68181.KAPCB.MOUSE	lnc-CidecAS	126	177	5.39	-0.6	0.3	PF00069,PF07714,PF14531	3	0.2415
sp.P21278.GNA11.MOUSE	lnc-CidecAS	826	877	5.38	-0.6	0.25	PF00503,PF00025	2	0.224792
sp.Q4LDG0.S27A5.MOUSE	lnc-CidecAS	840	891	5.51	-0.6	0.22	PF00501,PF13193	2	0.215125
sp.Q4LDG0.S27A5.MOUSE	lnc-CidecAS	90	141	5.37	-0.6	0.22	PF00501,PF13193	2	0.214792
sp.P97807.FUMH.MOUSE	lnc-CidecAS	515	566	5.47	-0.6	0.2	PF00206,PF10415	2	0.208333
sp.P47754.CAZA2.MOUSE	lnc-CidecAS	626	677	5.39	-0.6	0.2	PF01267	1	0.208167
sp.P62897.CYC.MOUSE	lnc-CidecAS	751	802	5.36	-0.61	1	PF00034	1	0.47475
tr.A0A0G2JF23.A0A0G2JF23.MOUSE	lnc-CidecAS	190	241	5.36	-0.61	1	PF00056,PF02866	2	0.47475
tr.G3UWE1.G3UWE1.MOUSE	lnc-CidecAS	751	802	5.34	-0.61	1	PF02544	1	0.474708
sp.Q9WUM5.SUCA.MOUSE	lnc-CidecAS	315	366	5.31	-0.61	1	PF02629,PF00549,PF13607	3	0.474625
tr.Q3T9X3.Q3T9X3.MOUSE	lnc-CidecAS	901	952	5.3	-0.61	1	PF01031,PF00350,PF02212,PF00169	4	0.474625
sp.P62897.CYC.MOUSE	lnc-CidecAS	376	427	5.21	-0.61	1	PF00034	1	0.474417
sp.P49586.PCY1A.MOUSE	lnc-CidecAS	126	177	5.21	-0.61	0.61	PF01467	1	0.344417
tr.A0A2R8VHK1.A0A2R8VHK1.MOUSE	lnc-CidecAS	290	341	5.35	-0.61	0.51	PF02167	1	0.311417
sp.Q9CWK8.SNX2.MOUSE	lnc-CidecAS	301	352	5.33	-0.61	0.51	PF09325,PF03700,PF00787	3	0.311333
tr.A0A2R8VHK1.A0A2R8VHK1.MOUSE	lnc-CidecAS	601	652	5.32	-0.61	0.51	PF02167	1	0.311333
tr.Q0PGA1.Q0PGA1.MOUSE	lnc-CidecAS	590	641	5.31	-0.61	0.51	PF00067	1	0.311292
sp.Q9CWK8.SNX2.MOUSE	lnc-CidecAS	365	416	5.3	-0.61	0.51	PF09325,PF03700,PF00787	3	0.311292
sp.O54749.CP2J5.MOUSE	lnc-CidecAS	565	616	5.31	-0.61	0.5	PF00067	1	0.307958
tr.Q569X9.Q569X9.MOUSE	lnc-CidecAS	301	352	5.21	-0.61	0.46	PF00067	1	0.294417
sp.Q91V92.ACLY.MOUSE	lnc-CidecAS	40	91	5.33	-0.61	0.39	PF16114,PF00285,PF00549,PF02629	4	0.271333
tr.B7ZC18.B7ZC18.MOUSE	lnc-CidecAS	90	141	5.28	-0.61	0.36	PF01017,PF02864,PF02865,PF00017	4	0.26125
tr.Q3UT49.Q3UT49.MOUSE	lnc-CidecAS	451	502	5.35	-0.61	0.3	PF00067	1	0.241417
tr.Q3UT49.Q3UT49.MOUSE	lnc-CidecAS	651	702	5.24	-0.61	0.3	PF00067	1	0.241125
tr.F2Z471.F2Z471.MOUSE	lnc-CidecAS	401	452	5.33	-0.61	0.28	PF01459	1	0.234667
sp.P21278.GNA11.MOUSE	lnc-CidecAS	740	791	5.36	-0.61	0.25	PF00503,PF00025	2	0.22475
sp.Q4LDG0.S27A5.MOUSE	lnc-CidecAS	1	52	5.23	-0.61	0.22	PF00501,PF13193	2	0.214458
sp.P47754.CAZA2.MOUSE	lnc-CidecAS	376	427	5.28	-0.61	0.2	PF01267	1	0.207917
tr.D3YUS1.D3YUS1.MOUSE	lnc-CidecAS	601	652	5.26	-0.61	0.2	PF00571	1	0.207833
sp.P0CG49.UBB.MOUSE	lnc-CidecAS	751	802	5.19	-0.62	1	PF00240,PF11976,PF14560	3	0.474333
sp.P0CG49.UBB.MOUSE	lnc-CidecAS	590	641	5.19	-0.62	1	PF00240,PF11976,PF14560	3	0.474333
tr.D6RIL6.D6RIL6.MOUSE	lnc-CidecAS	101	152	5.17	-0.62	1	PF00180	1	0.474292
tr.G3UWE1.G3UWE1.MOUSE	lnc-CidecAS	590	641	5.14	-0.62	1	PF02544	1	0.47425
sp.O08749.DLDH.MOUSE	lnc-CidecAS	440	491	5.13	-0.62	1	PF07992,PF02852,PF00070,PF12831,PF13450,PF00890,PF01134	7	0.474208
tr.D6RIL6.D6RIL6.MOUSE	lnc-CidecAS	751	802	5.07	-0.62	1	PF00180	1	0.474083
tr.A0A087WPT4.A0A087WPT4.MOUSE	lnc-CidecAS	776	827	5.04	-0.62	1	PF00180	1	0.474
tr.A0A087WPT4.A0A087WPT4.MOUSE	lnc-CidecAS	601	652	5.04	-0.62	1	PF00180	1	0.474
tr.A0A0G2JF23.A0A0G2JF23.MOUSE	lnc-CidecAS	526	577	5.03	-0.62	1	PF00056,PF02866	2	0.473958
sp.P35486.ODPA.MOUSE	lnc-CidecAS	176	227	5.05	-0.62	0.6	PF00676	1	0.340667
tr.H3BJB8.H3BJB8.MOUSE	lnc-CidecAS	376	427	5.18	-0.62	0.58	-	0	0.334333
sp.P47740.AL3A2.MOUSE	lnc-CidecAS	315	366	5.12	-0.62	0.55	PF00171,PF05893	2	0.324167
sp.P47740.AL3A2.MOUSE	lnc-CidecAS	365	416	5.09	-0.62	0.55	PF00171,PF05893	2	0.324125
sp.P47740.AL3A2.MOUSE	lnc-CidecAS	390	441	5.03	-0.62	0.55	PF00171,PF05893	2	0.323958
tr.B7ZC18.B7ZC18.MOUSE	lnc-CidecAS	151	202	5.04	-0.62	0.36	PF01017,PF02864,PF02865,PF00017	4	0.260667
sp.Q9Z2V4.PCKGC.MOUSE	lnc-CidecAS	176	227	5.08	-0.62	0.35	PF00821,PF17297	2	0.257417
tr.Q3UEJ6.Q3UEJ6.MOUSE	lnc-CidecAS	865	916	5.03	-0.62	0.33	PF00343	1	0.250625
sp.P50544.ACADV.MOUSE	lnc-CidecAS	90	141	5.03	-0.62	0.29	PF00441,PF02771,PF02770,PF08028	4	0.237292
sp.P21278.GNA11.MOUSE	lnc-CidecAS	526	577	5.12	-0.62	0.25	PF00503,PF00025	2	0.224167
tr.A2ABY3.A2ABY3.MOUSE	lnc-CidecAS	526	577	5.04	-0.62	0.25	PF01467	1	0.224
tr.D3YUS1.D3YUS1.MOUSE	lnc-CidecAS	190	241	5.13	-0.62	0.2	PF00571	1	0.207542
tr.D3YUS1.D3YUS1.MOUSE	lnc-CidecAS	590	641	5.08	-0.62	0.2	PF00571	1	0.207417
sp.O35488.S27A2.MOUSE	lnc-CidecAS	440	491	5.08	-0.62	0.2	PF00501,PF13193	2	0.207417
tr.D6RIL6.D6RIL6.MOUSE	lnc-CidecAS	390	441	4.99	-0.63	1	PF00180	1	0.473875
sp.P35486.ODPA.MOUSE	lnc-CidecAS	215	266	4.96	-0.63	0.6	PF00676	1	0.340458
sp.P47740.AL3A2.MOUSE	lnc-CidecAS	90	141	4.95	-0.63	0.55	PF00171,PF05893	2	0.323792
sp.P47740.AL3A2.MOUSE	lnc-CidecAS	301	352	4.9	-0.63	0.55	PF00171,PF05893	2	0.323667
sp.Q9CWK8.SNX2.MOUSE	lnc-CidecAS	651	702	4.97	-0.63	0.51	PF09325,PF03700,PF00787	3	0.3105
sp.Q9CWK8.SNX2.MOUSE	lnc-CidecAS	90	141	4.96	-0.63	0.51	PF09325,PF03700,PF00787	3	0.310458
tr.A0A2R8VHK1.A0A2R8VHK1.MOUSE	lnc-CidecAS	315	366	4.91	-0.63	0.51	PF02167	1	0.310333
sp.O54749.CP2J5.MOUSE	lnc-CidecAS	90	141	4.88	-0.63	0.5	PF00067	1	0.306958
sp.Q9CX00.IST1.MOUSE	lnc-CidecAS	176	227	4.92	-0.63	0.41	PF03398	1	0.277042
tr.A0A286YCI8.A0A286YCI8.MOUSE	lnc-CidecAS	151	202	4.96	-0.63	0.39	PF14604,PF00018,PF07653,PF02208	4	0.270458
sp.Q64521.GPDM.MOUSE	lnc-CidecAS	151	202	4.87	-0.63	0.36	PF01266,PF16901,PF13499,PF00890	4	0.26025
sp.E9Q4Z2.ACACB.MOUSE	lnc-CidecAS	151	202	4.88	-0.63	0.34	PF08326,PF01039,PF02786,PF00289,PF02785,PF00364	6	0.253625
tr.Q3UEJ6.Q3UEJ6.MOUSE	lnc-CidecAS	676	727	4.88	-0.63	0.33	PF00343	1	0.250292
sp.A2A974.CP4CB.MOUSE	lnc-CidecAS	840	891	4.98	-0.63	0.32	PF00067	1	0.247167
sp.A2A974.CP4CB.MOUSE	lnc-CidecAS	665	716	4.91	-0.63	0.32	PF00067	1	0.247
tr.F2Z471.F2Z471.MOUSE	lnc-CidecAS	815	866	4.9	-0.63	0.28	PF01459	1	0.233667
sp.P21278.GNA11.MOUSE	lnc-CidecAS	590	641	4.95	-0.63	0.25	PF00503,PF00025	2	0.223792
sp.P21278.GNA11.MOUSE	lnc-CidecAS	215	266	4.93	-0.63	0.25	PF00503,PF00025	2	0.22375
sp.P21278.GNA11.MOUSE	lnc-CidecAS	315	366	4.88	-0.63	0.25	PF00503,PF00025	2	0.223625
sp.Q4LDG0.S27A5.MOUSE	lnc-CidecAS	665	716	4.98	-0.63	0.22	PF00501,PF13193	2	0.213833
sp.P12382.PFKAL.MOUSE	lnc-CidecAS	40	91	4.97	-0.63	0.21	PF00365	1	0.2105
sp.P47754.CAZA2.MOUSE	lnc-CidecAS	765	816	5	-0.63	0.2	PF01267	1	0.20725
sp.P52825.CPT2.MOUSE	lnc-CidecAS	90	141	5	-0.63	0.2	PF00755	1	0.20725
tr.D3YUS1.D3YUS1.MOUSE	lnc-CidecAS	426	477	4.99	-0.63	0.2	PF00571	1	0.207208
tr.D3YUS1.D3YUS1.MOUSE	lnc-CidecAS	226	277	4.97	-0.63	0.2	PF00571	1	0.207167
sp.P47754.CAZA2.MOUSE	lnc-CidecAS	390	441	4.94	-0.63	0.2	PF01267	1	0.207083
sp.P47754.CAZA2.MOUSE	lnc-CidecAS	615	666	4.87	-0.63	0.2	PF01267	1	0.206917
tr.G3UWE1.G3UWE1.MOUSE	lnc-CidecAS	415	466	4.83	-0.64	1	PF02544	1	0.4735
sp.O08749.DLDH.MOUSE	lnc-CidecAS	876	927	4.76	-0.64	1	PF07992,PF02852,PF00070,PF12831,PF13450,PF00890,PF01134	7	0.473333
sp.Q8VDN2.AT1A1.MOUSE	lnc-CidecAS	676	727	4.75	-0.64	1	PF00122,PF00689,PF13246,PF00702,PF00690	5	0.473292
sp.P62897.CYC.MOUSE	lnc-CidecAS	190	241	4.74	-0.64	1	PF00034	1	0.473292
sp.P16627.HS71L.MOUSE	lnc-CidecAS	515	566	4.72	-0.64	1	PF00012,PF06723	2	0.47325
sp.P16627.HS71L.MOUSE	lnc-CidecAS	451	502	4.72	-0.64	1	PF00012,PF06723	2	0.47325
sp.Q9WUM5.SUCA.MOUSE	lnc-CidecAS	376	427	4.72	-0.64	1	PF02629,PF00549,PF13607	3	0.47325
tr.Q3T9X3.Q3T9X3.MOUSE	lnc-CidecAS	640	691	4.68	-0.64	1	PF01031,PF00350,PF02212,PF00169	4	0.473125
sp.Q9WUM5.SUCA.MOUSE	lnc-CidecAS	751	802	4.67	-0.64	1	PF02629,PF00549,PF13607	3	0.473125
tr.D3YXG6.D3YXG6.MOUSE	lnc-CidecAS	315	366	4.82	-0.64	0.67	PF04045	1	0.363458
sp.Q9R0H0.ACOX1.MOUSE	lnc-CidecAS	840	891	4.8	-0.64	0.6	PF01756,PF14749,PF02770	3	0.340083
tr.H3BJB8.H3BJB8.MOUSE	lnc-CidecAS	601	652	4.79	-0.64	0.58	-	0	0.333417
tr.H3BJB8.H3BJB8.MOUSE	lnc-CidecAS	190	241	4.77	-0.64	0.58	-	0	0.333333
sp.P47740.AL3A2.MOUSE	lnc-CidecAS	590	641	4.85	-0.64	0.55	PF00171,PF05893	2	0.323542
sp.P47740.AL3A2.MOUSE	lnc-CidecAS	440	491	4.76	-0.64	0.55	PF00171,PF05893	2	0.323333
sp.P52792.HXK4.MOUSE	lnc-CidecAS	515	566	4.71	-0.64	0.52	PF03727,PF00349	2	0.313208
sp.P52792.HXK4.MOUSE	lnc-CidecAS	40	91	4.67	-0.64	0.52	PF03727,PF00349	2	0.313125
tr.Q0PGA1.Q0PGA1.MOUSE	lnc-CidecAS	376	427	4.82	-0.64	0.51	PF00067	1	0.310125
sp.Q9CWK8.SNX2.MOUSE	lnc-CidecAS	590	641	4.7	-0.64	0.51	PF09325,PF03700,PF00787	3	0.309833
sp.Q9CX00.IST1.MOUSE	lnc-CidecAS	115	166	4.85	-0.64	0.41	PF03398	1	0.276875
sp.Q9CX00.IST1.MOUSE	lnc-CidecAS	40	91	4.81	-0.64	0.41	PF03398	1	0.276792
sp.Q9CX00.IST1.MOUSE	lnc-CidecAS	690	741	4.77	-0.64	0.41	PF03398	1	0.276667
sp.Q91V92.ACLY.MOUSE	lnc-CidecAS	26	77	4.77	-0.64	0.39	PF16114,PF00285,PF00549,PF02629	4	0.27
tr.E0CYI4.E0CYI4.MOUSE	lnc-CidecAS	215	266	4.71	-0.64	0.35	PF08240	1	0.256542
tr.Q3UT49.Q3UT49.MOUSE	lnc-CidecAS	476	527	4.85	-0.64	0.3	PF00067	1	0.240208
sp.P06801.MAOX.MOUSE	lnc-CidecAS	790	841	4.81	-0.64	0.3	PF03949,PF00390	2	0.240125
sp.Q9D0F9.PGM1.MOUSE	lnc-CidecAS	440	491	4.73	-0.64	0.28	PF02878,PF02880,PF02879,PF00408	4	0.23325
sp.Q9D0F9.PGM1.MOUSE	lnc-CidecAS	876	927	4.71	-0.64	0.28	PF02878,PF02880,PF02879,PF00408	4	0.233208
sp.Q9DBG1.CP27A.MOUSE	lnc-CidecAS	790	841	4.8	-0.64	0.2	PF00067	1	0.20675
sp.P47754.CAZA2.MOUSE	lnc-CidecAS	751	802	4.77	-0.64	0.2	PF01267	1	0.206667
sp.O35488.S27A2.MOUSE	lnc-CidecAS	876	927	4.76	-0.64	0.2	PF00501,PF13193	2	0.206667
sp.O35488.S27A2.MOUSE	lnc-CidecAS	790	841	4.73	-0.64	0.2	PF00501,PF13193	2	0.206583
sp.Q9DBG1.CP27A.MOUSE	lnc-CidecAS	490	541	4.7	-0.64	0.2	PF00067	1	0.2065
sp.P47754.CAZA2.MOUSE	lnc-CidecAS	101	152	4.67	-0.64	0.2	PF01267	1	0.206458
sp.P63017.HSP7C.MOUSE	lnc-CidecAS	365	416	4.6	-0.65	1	PF00012,PF06723	2	0.472958
sp.P63017.HSP7C.MOUSE	lnc-CidecAS	301	352	4.6	-0.65	1	PF00012,PF06723	2	0.472958
tr.A0A087WPT4.A0A087WPT4.MOUSE	lnc-CidecAS	176	227	4.59	-0.65	1	PF00180	1	0.472917
sp.Q9WUM5.SUCA.MOUSE	lnc-CidecAS	51	102	4.57	-0.65	1	PF02629,PF00549,PF13607	3	0.472875
sp.P62897.CYC.MOUSE	lnc-CidecAS	601	652	4.55	-0.65	1	PF00034	1	0.472833
sp.Q8VDN2.AT1A1.MOUSE	lnc-CidecAS	476	527	4.51	-0.65	1	PF00122,PF00689,PF13246,PF00702,PF00690	5	0.47275
sp.P63017.HSP7C.MOUSE	lnc-CidecAS	40	91	4.51	-0.65	1	PF00012,PF06723	2	0.47275
tr.Q0PGA1.Q0PGA1.MOUSE	lnc-CidecAS	51	102	4.66	-0.65	0.51	PF00067	1	0.30975
tr.Q0PGA1.Q0PGA1.MOUSE	lnc-CidecAS	751	802	4.65	-0.65	0.51	PF00067	1	0.30975
tr.Q569X9.Q569X9.MOUSE	lnc-CidecAS	365	416	4.66	-0.65	0.46	PF00067	1	0.293083
tr.Q569X9.Q569X9.MOUSE	lnc-CidecAS	690	741	4.51	-0.65	0.46	PF00067	1	0.29275
tr.A0A286YCI8.A0A286YCI8.MOUSE	lnc-CidecAS	90	141	4.62	-0.65	0.39	PF14604,PF00018,PF07653,PF02208	4	0.269667
tr.A0A286YCI8.A0A286YCI8.MOUSE	lnc-CidecAS	890	941	4.6	-0.65	0.39	PF14604,PF00018,PF07653,PF02208	4	0.269625
sp.P06745.G6PI.MOUSE	lnc-CidecAS	501	552	4.56	-0.65	0.35	PF00342	1	0.256208
sp.O88833.CP4AA.MOUSE	lnc-CidecAS	90	141	4.65	-0.65	0.34	PF00067	1	0.253083
sp.E9Q4Z2.ACACB.MOUSE	lnc-CidecAS	890	941	4.51	-0.65	0.34	PF08326,PF01039,PF02786,PF00289,PF02785,PF00364	6	0.25275
sp.A2A974.CP4CB.MOUSE	lnc-CidecAS	1	52	4.66	-0.65	0.32	PF00067	1	0.246417
sp.A2A974.CP4CB.MOUSE	lnc-CidecAS	40	91	4.59	-0.65	0.32	PF00067	1	0.24625
sp.P68181.KAPCB.MOUSE	lnc-CidecAS	751	802	4.66	-0.65	0.3	PF00069,PF07714,PF14531	3	0.23975
sp.P68181.KAPCB.MOUSE	lnc-CidecAS	376	427	4.52	-0.65	0.3	PF00069,PF07714,PF14531	3	0.239417
sp.P68181.KAPCB.MOUSE	lnc-CidecAS	176	227	4.51	-0.65	0.3	PF00069,PF07714,PF14531	3	0.239417
sp.P70227.ITPR3.MOUSE	lnc-CidecAS	640	691	4.66	-0.65	0.29	PF08709,PF01365,PF02815,PF08454,PF00520	5	0.236417
sp.P70227.ITPR3.MOUSE	lnc-CidecAS	90	141	4.65	-0.65	0.29	PF08709,PF01365,PF02815,PF08454,PF00520	5	0.236417
sp.P50544.ACADV.MOUSE	lnc-CidecAS	840	891	4.61	-0.65	0.29	PF00441,PF02771,PF02770,PF08028	4	0.236292
tr.F2Z471.F2Z471.MOUSE	lnc-CidecAS	415	466	4.59	-0.65	0.28	PF01459	1	0.232917
tr.F8WIR1.F8WIR1.MOUSE	lnc-CidecAS	201	252	4.63	-0.65	0.25	PF00026,PF14543,PF07966	3	0.223042
tr.A2ABY3.A2ABY3.MOUSE	lnc-CidecAS	401	452	4.54	-0.65	0.25	PF01467	1	0.222792
tr.G3UWE1.G3UWE1.MOUSE	lnc-CidecAS	601	652	4.43	-0.66	1	PF02544	1	0.472542
sp.Q9WUM5.SUCA.MOUSE	lnc-CidecAS	176	227	4.43	-0.66	1	PF02629,PF00549,PF13607	3	0.472542
sp.Q9DBF1.AL7A1.MOUSE	lnc-CidecAS	40	91	4.42	-0.66	1	PF00171	1	0.472542
tr.D6RIL6.D6RIL6.MOUSE	lnc-CidecAS	226	277	4.39	-0.66	1	PF00180	1	0.472458
tr.B1ASZ3.B1ASZ3.MOUSE	lnc-CidecAS	51	102	4.35	-0.66	1	PF00370,PF02782	2	0.472375
tr.D3YXG6.D3YXG6.MOUSE	lnc-CidecAS	101	152	4.49	-0.66	0.67	PF04045	1	0.362708
sp.A2AKK5.ACNT1.MOUSE	lnc-CidecAS	490	541	4.35	-0.66	0.62	PF08840,PF04775,PF03959	3	0.345708
sp.P49586.PCY1A.MOUSE	lnc-CidecAS	526	577	4.49	-0.66	0.61	PF01467	1	0.342708
sp.P49586.PCY1A.MOUSE	lnc-CidecAS	401	452	4.49	-0.66	0.61	PF01467	1	0.342708
sp.Q9R0H0.ACOX1.MOUSE	lnc-CidecAS	490	541	4.5	-0.66	0.6	PF01756,PF14749,PF02770	3	0.339375
tr.F6ZFT1.F6ZFT1.MOUSE	lnc-CidecAS	176	227	4.45	-0.66	0.57	PF00550	1	0.32925
sp.P47740.AL3A2.MOUSE	lnc-CidecAS	251	302	4.36	-0.66	0.55	PF00171,PF05893	2	0.322375
sp.P52792.HXK4.MOUSE	lnc-CidecAS	790	841	4.45	-0.66	0.52	PF03727,PF00349	2	0.312583
tr.Q0PGA1.Q0PGA1.MOUSE	lnc-CidecAS	776	827	4.46	-0.66	0.51	PF00067	1	0.309292
sp.Q9CWK8.SNX2.MOUSE	lnc-CidecAS	501	552	4.36	-0.66	0.51	PF09325,PF03700,PF00787	3	0.309042
sp.Q9CWK8.SNX2.MOUSE	lnc-CidecAS	315	366	4.34	-0.66	0.51	PF09325,PF03700,PF00787	3	0.309
sp.Q64521.GPDM.MOUSE	lnc-CidecAS	640	691	4.32	-0.66	0.36	PF01266,PF16901,PF13499,PF00890	4	0.258958
sp.P06745.G6PI.MOUSE	lnc-CidecAS	40	91	4.48	-0.66	0.35	PF00342	1	0.256
tr.E0CYI4.E0CYI4.MOUSE	lnc-CidecAS	201	252	4.47	-0.66	0.35	PF08240	1	0.255958
sp.Q9Z2V4.PCKGC.MOUSE	lnc-CidecAS	365	416	4.42	-0.66	0.35	PF00821,PF17297	2	0.255875
sp.Q9Z2V4.PCKGC.MOUSE	lnc-CidecAS	590	641	4.35	-0.66	0.35	PF00821,PF17297	2	0.255708
sp.P06745.G6PI.MOUSE	lnc-CidecAS	440	491	4.35	-0.66	0.35	PF00342	1	0.255708
sp.E9Q4Z2.ACACB.MOUSE	lnc-CidecAS	640	691	4.39	-0.66	0.34	PF08326,PF01039,PF02786,PF00289,PF02785,PF00364	6	0.252458
sp.Q8K2B3.SDHA.MOUSE	lnc-CidecAS	90	141	4.5	-0.66	0.33	PF00890,PF02910	2	0.249375
sp.Q8K2B3.SDHA.MOUSE	lnc-CidecAS	726	777	4.36	-0.66	0.33	PF00890,PF02910	2	0.249042
sp.P68181.KAPCB.MOUSE	lnc-CidecAS	190	241	4.45	-0.66	0.3	PF00069,PF07714,PF14531	3	0.23925
tr.Q3UT49.Q3UT49.MOUSE	lnc-CidecAS	515	566	4.41	-0.66	0.3	PF00067	1	0.239167
sp.P68181.KAPCB.MOUSE	lnc-CidecAS	51	102	4.37	-0.66	0.3	PF00069,PF07714,PF14531	3	0.239083
tr.Q3UT49.Q3UT49.MOUSE	lnc-CidecAS	1	52	4.36	-0.66	0.3	PF00067	1	0.239042
sp.P68181.KAPCB.MOUSE	lnc-CidecAS	401	452	4.34	-0.66	0.3	PF00069,PF07714,PF14531	3	0.239
sp.P50544.ACADV.MOUSE	lnc-CidecAS	1	52	4.49	-0.66	0.29	PF00441,PF02771,PF02770,PF08028	4	0.236042
sp.P70227.ITPR3.MOUSE	lnc-CidecAS	676	727	4.39	-0.66	0.29	PF08709,PF01365,PF02815,PF08454,PF00520	5	0.235792
tr.A2ABY3.A2ABY3.MOUSE	lnc-CidecAS	315	366	4.49	-0.66	0.25	PF01467	1	0.222708
sp.Q9CZ13.QCR1.MOUSE	lnc-CidecAS	740	791	4.44	-0.66	0.25	PF00675,PF05193	2	0.222583
sp.P12382.PFKAL.MOUSE	lnc-CidecAS	276	327	4.35	-0.66	0.21	PF00365	1	0.209042
sp.P52825.CPT2.MOUSE	lnc-CidecAS	26	77	4.44	-0.66	0.2	PF00755	1	0.205917
sp.P52825.CPT2.MOUSE	lnc-CidecAS	726	777	4.33	-0.66	0.2	PF00755	1	0.205625
sp.P63017.HSP7C.MOUSE	lnc-CidecAS	490	541	4.27	-0.67	1	PF00012,PF06723	2	0.472167
sp.Q9WUM5.SUCA.MOUSE	lnc-CidecAS	401	452	4.26	-0.67	1	PF02629,PF00549,PF13607	3	0.472125
sp.Q8VDN2.AT1A1.MOUSE	lnc-CidecAS	865	916	4.24	-0.67	1	PF00122,PF00689,PF13246,PF00702,PF00690	5	0.472083
tr.D6RIL6.D6RIL6.MOUSE	lnc-CidecAS	426	477	4.24	-0.67	1	PF00180	1	0.472083
tr.A0A0G2JF23.A0A0G2JF23.MOUSE	lnc-CidecAS	315	366	4.23	-0.67	1	PF00056,PF02866	2	0.472083
tr.B1ASZ3.B1ASZ3.MOUSE	lnc-CidecAS	776	827	4.22	-0.67	1	PF00370,PF02782	2	0.472042
sp.Q9WUM5.SUCA.MOUSE	lnc-CidecAS	190	241	4.21	-0.67	1	PF02629,PF00549,PF13607	3	0.472042
tr.G3UWE1.G3UWE1.MOUSE	lnc-CidecAS	190	241	4.21	-0.67	1	PF02544	1	0.472042
sp.P16627.HS71L.MOUSE	lnc-CidecAS	740	791	4.2	-0.67	1	PF00012,PF06723	2	0.472
sp.P0CG49.UBB.MOUSE	lnc-CidecAS	601	652	4.2	-0.67	1	PF00240,PF11976,PF14560	3	0.472
sp.Q9DBF1.AL7A1.MOUSE	lnc-CidecAS	690	741	4.17	-0.67	1	PF00171	1	0.471917
tr.D3YXG6.D3YXG6.MOUSE	lnc-CidecAS	415	466	4.2	-0.67	0.67	PF04045	1	0.362
sp.P49586.PCY1A.MOUSE	lnc-CidecAS	751	802	4.22	-0.67	0.61	PF01467	1	0.342042
sp.P35486.ODPA.MOUSE	lnc-CidecAS	815	866	4.3	-0.67	0.6	PF00676	1	0.338917
tr.F6ZFT1.F6ZFT1.MOUSE	lnc-CidecAS	226	277	4.2	-0.67	0.57	PF00550	1	0.328667
tr.E9Q7A8.E9Q7A8.MOUSE	lnc-CidecAS	176	227	4.24	-0.67	0.53	PF00887	1	0.315417
tr.Q0PGA1.Q0PGA1.MOUSE	lnc-CidecAS	290	341	4.29	-0.67	0.51	PF00067	1	0.308875
sp.Q9CWK8.SNX2.MOUSE	lnc-CidecAS	451	502	4.2	-0.67	0.51	PF09325,PF03700,PF00787	3	0.308667
sp.Q9CWK8.SNX2.MOUSE	lnc-CidecAS	176	227	4.19	-0.67	0.51	PF09325,PF03700,PF00787	3	0.308625
sp.Q9CX00.IST1.MOUSE	lnc-CidecAS	190	241	4.29	-0.67	0.41	PF03398	1	0.275542
sp.Q9CX00.IST1.MOUSE	lnc-CidecAS	751	802	4.18	-0.67	0.41	PF03398	1	0.275292
sp.P06745.G6PI.MOUSE	lnc-CidecAS	651	702	4.25	-0.67	0.35	PF00342	1	0.255458
sp.Q9Z2V4.PCKGC.MOUSE	lnc-CidecAS	90	141	4.25	-0.67	0.35	PF00821,PF17297	2	0.255458
sp.P06745.G6PI.MOUSE	lnc-CidecAS	451	502	4.19	-0.67	0.35	PF00342	1	0.255292
sp.A2A974.CP4CB.MOUSE	lnc-CidecAS	90	141	4.18	-0.67	0.32	PF00067	1	0.245292
sp.P68181.KAPCB.MOUSE	lnc-CidecAS	601	652	4.2	-0.67	0.3	PF00069,PF07714,PF14531	3	0.238667
sp.P06801.MAOX.MOUSE	lnc-CidecAS	301	352	4.18	-0.67	0.3	PF03949,PF00390	2	0.238625
tr.F2Z471.F2Z471.MOUSE	lnc-CidecAS	115	166	4.29	-0.67	0.28	PF01459	1	0.232208
tr.F8WIR1.F8WIR1.MOUSE	lnc-CidecAS	390	441	4.31	-0.67	0.25	PF00026,PF14543,PF07966	3	0.22225
tr.A2ABY3.A2ABY3.MOUSE	lnc-CidecAS	751	802	4.3	-0.67	0.25	PF01467	1	0.22225
sp.P21278.GNA11.MOUSE	lnc-CidecAS	176	227	4.22	-0.67	0.25	PF00503,PF00025	2	0.222042
tr.A2ABY3.A2ABY3.MOUSE	lnc-CidecAS	51	102	4.2	-0.67	0.25	PF01467	1	0.222
sp.P21278.GNA11.MOUSE	lnc-CidecAS	690	741	4.16	-0.67	0.25	PF00503,PF00025	2	0.221917
sp.Q4LDG0.S27A5.MOUSE	lnc-CidecAS	26	77	4.19	-0.67	0.22	PF00501,PF13193	2	0.211958
sp.P97807.FUMH.MOUSE	lnc-CidecAS	690	741	4.31	-0.67	0.2	PF00206,PF10415	2	0.205583
tr.D3YUS1.D3YUS1.MOUSE	lnc-CidecAS	701	752	4.28	-0.67	0.2	PF00571	1	0.205542
sp.P97807.FUMH.MOUSE	lnc-CidecAS	40	91	4.26	-0.67	0.2	PF00206,PF10415	2	0.205458
sp.P97807.FUMH.MOUSE	lnc-CidecAS	651	702	4.2	-0.67	0.2	PF00206,PF10415	2	0.205333
tr.B1ASZ3.B1ASZ3.MOUSE	lnc-CidecAS	751	802	4.11	-0.68	1	PF00370,PF02782	2	0.471792
sp.P0CG49.UBB.MOUSE	lnc-CidecAS	190	241	4.11	-0.68	1	PF00240,PF11976,PF14560	3	0.471792
sp.P16627.HS71L.MOUSE	lnc-CidecAS	876	927	4.06	-0.68	1	PF00012,PF06723	2	0.471667
tr.A0A087WPT4.A0A087WPT4.MOUSE	lnc-CidecAS	290	341	4.05	-0.68	1	PF00180	1	0.471625
sp.P63017.HSP7C.MOUSE	lnc-CidecAS	690	741	4.01	-0.68	1	PF00012,PF06723	2	0.471542
sp.Q9DBF1.AL7A1.MOUSE	lnc-CidecAS	590	641	3.97	-0.68	1	PF00171	1	0.471458
tr.D3YXG6.D3YXG6.MOUSE	lnc-CidecAS	226	277	4.15	-0.68	0.67	PF04045	1	0.361875
tr.D3YXG6.D3YXG6.MOUSE	lnc-CidecAS	615	666	4.13	-0.68	0.67	PF04045	1	0.361833
sp.P48771.CX7A2.MOUSE	lnc-CidecAS	390	441	4.09	-0.68	0.63	PF02238	1	0.348417
sp.P48771.CX7A2.MOUSE	lnc-CidecAS	201	252	4.05	-0.68	0.63	PF02238	1	0.348292
sp.P49586.PCY1A.MOUSE	lnc-CidecAS	315	366	4.15	-0.68	0.61	PF01467	1	0.341875
sp.P49586.PCY1A.MOUSE	lnc-CidecAS	376	427	4.03	-0.68	0.61	PF01467	1	0.341583
sp.P35486.ODPA.MOUSE	lnc-CidecAS	115	166	4.03	-0.68	0.6	PF00676	1	0.33825
tr.H3BJB8.H3BJB8.MOUSE	lnc-CidecAS	526	577	4.09	-0.68	0.58	-	0	0.33175
sp.Q8VC30.TKFC.MOUSE	lnc-CidecAS	40	91	3.97	-0.68	0.56	PF02733,PF02734	2	0.324792
sp.Q60759.GCDH.MOUSE	lnc-CidecAS	215	266	4.15	-0.68	0.54	PF00441,PF02771,PF02770,PF08028	4	0.318542
sp.P52792.HXK4.MOUSE	lnc-CidecAS	440	491	4.02	-0.68	0.52	PF03727,PF00349	2	0.311583
sp.O54749.CP2J5.MOUSE	lnc-CidecAS	551	602	4.08	-0.68	0.5	PF00067	1	0.305042
tr.A0A0A6YY34.A0A0A6YY34.MOUSE	lnc-CidecAS	176	227	4.09	-0.68	0.47	PF00255	1	0.295083
sp.Q9CX00.IST1.MOUSE	lnc-CidecAS	126	177	4.08	-0.68	0.41	PF03398	1	0.275042
tr.B7ZC18.B7ZC18.MOUSE	lnc-CidecAS	640	691	4.07	-0.68	0.36	PF01017,PF02864,PF02865,PF00017	4	0.258375
tr.B7ZC18.B7ZC18.MOUSE	lnc-CidecAS	890	941	3.97	-0.68	0.36	PF01017,PF02864,PF02865,PF00017	4	0.258125
tr.E0CYI4.E0CYI4.MOUSE	lnc-CidecAS	826	877	4.11	-0.68	0.35	PF08240	1	0.255125
sp.P06745.G6PI.MOUSE	lnc-CidecAS	690	741	4.09	-0.68	0.35	PF00342	1	0.255083
tr.E0CYI4.E0CYI4.MOUSE	lnc-CidecAS	815	866	4.07	-0.68	0.35	PF08240	1	0.255042
sp.Q8K2B3.SDHA.MOUSE	lnc-CidecAS	26	77	4.12	-0.68	0.33	PF00890,PF02910	2	0.248458
sp.P06801.MAOX.MOUSE	lnc-CidecAS	365	416	4.06	-0.68	0.3	PF03949,PF00390	2	0.238333
tr.F2Z471.F2Z471.MOUSE	lnc-CidecAS	126	177	4.08	-0.68	0.28	PF01459	1	0.231708
tr.A2ABY3.A2ABY3.MOUSE	lnc-CidecAS	190	241	4.08	-0.68	0.25	PF01467	1	0.221708
sp.P21278.GNA11.MOUSE	lnc-CidecAS	40	91	4.08	-0.68	0.25	PF00503,PF00025	2	0.221708
sp.P21278.GNA11.MOUSE	lnc-CidecAS	815	866	4.05	-0.68	0.25	PF00503,PF00025	2	0.221625
sp.P12382.PFKAL.MOUSE	lnc-CidecAS	715	766	4.1	-0.68	0.21	PF00365	1	0.208417
sp.P12382.PFKAL.MOUSE	lnc-CidecAS	640	691	4.06	-0.68	0.21	PF00365	1	0.208333
sp.P12382.PFKAL.MOUSE	lnc-CidecAS	90	141	4.06	-0.68	0.21	PF00365	1	0.208333
sp.P12382.PFKAL.MOUSE	lnc-CidecAS	676	727	4.05	-0.68	0.21	PF00365	1	0.208292
sp.O35488.S27A2.MOUSE	lnc-CidecAS	40	91	4.05	-0.68	0.2	PF00501,PF13193	2	0.204958
tr.G3UWE1.G3UWE1.MOUSE	lnc-CidecAS	615	666	3.96	-0.69	1	PF02544	1	0.471417
tr.G3UWE1.G3UWE1.MOUSE	lnc-CidecAS	101	152	3.96	-0.69	1	PF02544	1	0.471417
tr.D6RIL6.D6RIL6.MOUSE	lnc-CidecAS	190	241	3.93	-0.69	1	PF00180	1	0.471375
tr.D6RIL6.D6RIL6.MOUSE	lnc-CidecAS	601	652	3.92	-0.69	1	PF00180	1	0.471333
sp.Q9WUM5.SUCA.MOUSE	lnc-CidecAS	601	652	3.91	-0.69	1	PF02629,PF00549,PF13607	3	0.471292
tr.B1ASZ3.B1ASZ3.MOUSE	lnc-CidecAS	315	366	3.89	-0.69	1	PF00370,PF02782	2	0.47125
tr.G3UWE1.G3UWE1.MOUSE	lnc-CidecAS	626	677	3.88	-0.69	1	PF02544	1	0.47125
tr.B1ASZ3.B1ASZ3.MOUSE	lnc-CidecAS	376	427	3.85	-0.69	1	PF00370,PF02782	2	0.471167
sp.Q9WUM5.SUCA.MOUSE	lnc-CidecAS	776	827	3.84	-0.69	1	PF02629,PF00549,PF13607	3	0.471167
sp.P63017.HSP7C.MOUSE	lnc-CidecAS	565	616	3.82	-0.69	1	PF00012,PF06723	2	0.471083
tr.D6RIL6.D6RIL6.MOUSE	lnc-CidecAS	590	641	3.81	-0.69	1	PF00180	1	0.471083
sp.P48771.CX7A2.MOUSE	lnc-CidecAS	526	577	3.82	-0.69	0.63	PF02238	1	0.34775
sp.A2AKK5.ACNT1.MOUSE	lnc-CidecAS	476	527	3.82	-0.69	0.62	PF08840,PF04775,PF03959	3	0.344417
sp.P49586.PCY1A.MOUSE	lnc-CidecAS	776	827	3.82	-0.69	0.61	PF01467	1	0.341083
sp.P35486.ODPA.MOUSE	lnc-CidecAS	190	241	3.88	-0.69	0.6	PF00676	1	0.337917
sp.Q9R0H0.ACOX1.MOUSE	lnc-CidecAS	1	52	3.84	-0.69	0.6	PF01756,PF14749,PF02770	3	0.337833
sp.P35486.ODPA.MOUSE	lnc-CidecAS	90	141	3.82	-0.69	0.6	PF00676	1	0.33775
sp.Q60759.GCDH.MOUSE	lnc-CidecAS	815	866	3.85	-0.69	0.54	PF00441,PF02771,PF02770,PF08028	4	0.317833
sp.Q60759.GCDH.MOUSE	lnc-CidecAS	126	177	3.81	-0.69	0.54	PF00441,PF02771,PF02770,PF08028	4	0.31775
sp.P52792.HXK4.MOUSE	lnc-CidecAS	526	577	3.84	-0.69	0.52	PF03727,PF00349	2	0.311167
tr.Q0PGA1.Q0PGA1.MOUSE	lnc-CidecAS	315	366	3.93	-0.69	0.51	PF00067	1	0.308042
tr.Q569X9.Q569X9.MOUSE	lnc-CidecAS	40	91	3.92	-0.69	0.46	PF00067	1	0.291333
tr.A0A286YCI8.A0A286YCI8.MOUSE	lnc-CidecAS	640	691	3.88	-0.69	0.39	PF14604,PF00018,PF07653,PF02208	4	0.267917
sp.Q91V92.ACLY.MOUSE	lnc-CidecAS	90	141	3.84	-0.69	0.39	PF16114,PF00285,PF00549,PF02629	4	0.267833
tr.E0CYI4.E0CYI4.MOUSE	lnc-CidecAS	390	441	3.89	-0.69	0.35	PF08240	1	0.254583
sp.P06745.G6PI.MOUSE	lnc-CidecAS	790	841	3.86	-0.69	0.35	PF00342	1	0.254542
sp.Q9Z2V4.PCKGC.MOUSE	lnc-CidecAS	301	352	3.81	-0.69	0.35	PF00821,PF17297	2	0.254417
sp.O88833.CP4AA.MOUSE	lnc-CidecAS	551	602	3.84	-0.69	0.34	PF00067	1	0.251167
sp.P68181.KAPCB.MOUSE	lnc-CidecAS	740	791	3.84	-0.69	0.3	PF00069,PF07714,PF14531	3	0.237833
sp.P68181.KAPCB.MOUSE	lnc-CidecAS	40	91	3.81	-0.69	0.3	PF00069,PF07714,PF14531	3	0.23775
tr.F2Z471.F2Z471.MOUSE	lnc-CidecAS	765	816	3.86	-0.69	0.28	PF01459	1	0.231208
tr.F8WIR1.F8WIR1.MOUSE	lnc-CidecAS	590	641	3.92	-0.69	0.25	PF00026,PF14543,PF07966	3	0.221333
tr.A2ABY3.A2ABY3.MOUSE	lnc-CidecAS	376	427	3.9	-0.69	0.25	PF01467	1	0.221292
tr.F8WIR1.F8WIR1.MOUSE	lnc-CidecAS	826	877	3.88	-0.69	0.25	PF00026,PF14543,PF07966	3	0.22125
sp.P21278.GNA11.MOUSE	lnc-CidecAS	115	166	3.85	-0.69	0.25	PF00503,PF00025	2	0.221167
tr.A2ABY3.A2ABY3.MOUSE	lnc-CidecAS	776	827	3.84	-0.69	0.25	PF01467	1	0.221167
sp.P97807.FUMH.MOUSE	lnc-CidecAS	501	552	3.94	-0.69	0.2	PF00206,PF10415	2	0.204708
sp.O35488.S27A2.MOUSE	lnc-CidecAS	690	741	3.93	-0.69	0.2	PF00501,PF13193	2	0.204708
sp.P97807.FUMH.MOUSE	lnc-CidecAS	790	841	3.92	-0.69	0.2	PF00206,PF10415	2	0.204667
sp.P97807.FUMH.MOUSE	lnc-CidecAS	440	491	3.92	-0.69	0.2	PF00206,PF10415	2	0.204667
sp.Q9DBG1.CP27A.MOUSE	lnc-CidecAS	301	352	3.92	-0.69	0.2	PF00067	1	0.204667
sp.Q9DBG1.CP27A.MOUSE	lnc-CidecAS	565	616	3.91	-0.69	0.2	PF00067	1	0.204625
sp.P47754.CAZA2.MOUSE	lnc-CidecAS	226	277	3.91	-0.69	0.2	PF01267	1	0.204625
sp.P47754.CAZA2.MOUSE	lnc-CidecAS	190	241	3.88	-0.69	0.2	PF01267	1	0.204583
sp.P47754.CAZA2.MOUSE	lnc-CidecAS	590	641	3.86	-0.69	0.2	PF01267	1	0.204542
tr.Q3T9X3.Q3T9X3.MOUSE	lnc-CidecAS	676	727	3.8	-0.7	1	PF01031,PF00350,PF02212,PF00169	4	0.471042
sp.P63017.HSP7C.MOUSE	lnc-CidecAS	551	602	3.8	-0.7	1	PF00012,PF06723	2	0.471042
sp.P16627.HS71L.MOUSE	lnc-CidecAS	651	702	3.79	-0.7	1	PF00012,PF06723	2	0.471042
tr.B1ASZ3.B1ASZ3.MOUSE	lnc-CidecAS	190	241	3.79	-0.7	1	PF00370,PF02782	2	0.471042
sp.P62897.CYC.MOUSE	lnc-CidecAS	526	577	3.77	-0.7	1	PF00034	1	0.471
tr.Q3T9X3.Q3T9X3.MOUSE	lnc-CidecAS	476	527	3.75	-0.7	1	PF01031,PF00350,PF02212,PF00169	4	0.470917
tr.B1ASZ3.B1ASZ3.MOUSE	lnc-CidecAS	401	452	3.66	-0.7	1	PF00370,PF02782	2	0.470708
tr.A0A087WPT4.A0A087WPT4.MOUSE	lnc-CidecAS	40	91	3.66	-0.7	1	PF00180	1	0.470708
sp.O08749.DLDH.MOUSE	lnc-CidecAS	790	841	3.64	-0.7	1	PF07992,PF02852,PF00070,PF12831,PF13450,PF00890,PF01134	7	0.470667
tr.B1ASZ3.B1ASZ3.MOUSE	lnc-CidecAS	601	652	3.62	-0.7	1	PF00370,PF02782	2	0.470625
sp.Q99JY0.ECHB.MOUSE	lnc-CidecAS	590	641	3.62	-0.7	1	PF00108,PF02803,PF00109	3	0.470625
sp.P0CG49.UBB.MOUSE	lnc-CidecAS	415	466	3.62	-0.7	1	PF00240,PF11976,PF14560	3	0.470625
sp.Q8VDN2.AT1A1.MOUSE	lnc-CidecAS	276	327	3.62	-0.7	1	PF00122,PF00689,PF13246,PF00702,PF00690	5	0.470625
sp.A2AKK5.ACNT1.MOUSE	lnc-CidecAS	851	902	3.76	-0.7	0.62	PF08840,PF04775,PF03959	3	0.344292
sp.P49586.PCY1A.MOUSE	lnc-CidecAS	51	102	3.75	-0.7	0.61	PF01467	1	0.340917
sp.P49586.PCY1A.MOUSE	lnc-CidecAS	290	341	3.73	-0.7	0.61	PF01467	1	0.340875
sp.P49586.PCY1A.MOUSE	lnc-CidecAS	190	241	3.63	-0.7	0.61	PF01467	1	0.340667
sp.P35486.ODPA.MOUSE	lnc-CidecAS	751	802	3.66	-0.7	0.6	PF00676	1	0.337375
tr.H3BJB8.H3BJB8.MOUSE	lnc-CidecAS	315	366	3.67	-0.7	0.58	-	0	0.33075
tr.F6ZFT1.F6ZFT1.MOUSE	lnc-CidecAS	101	152	3.69	-0.7	0.57	PF00550	1	0.327458
sp.Q60759.GCDH.MOUSE	lnc-CidecAS	826	877	3.63	-0.7	0.54	PF00441,PF02771,PF02770,PF08028	4	0.317333
sp.Q60759.GCDH.MOUSE	lnc-CidecAS	201	252	3.63	-0.7	0.54	PF00441,PF02771,PF02770,PF08028	4	0.317333
tr.Q0PGA1.Q0PGA1.MOUSE	lnc-CidecAS	190	241	3.75	-0.7	0.51	PF00067	1	0.307583
sp.Q9CWK8.SNX2.MOUSE	lnc-CidecAS	390	441	3.73	-0.7	0.51	PF09325,PF03700,PF00787	3	0.307542
tr.Q0PGA1.Q0PGA1.MOUSE	lnc-CidecAS	601	652	3.69	-0.7	0.51	PF00067	1	0.307458
tr.Q0PGA1.Q0PGA1.MOUSE	lnc-CidecAS	526	577	3.68	-0.7	0.51	PF00067	1	0.307417
tr.Q569X9.Q569X9.MOUSE	lnc-CidecAS	565	616	3.66	-0.7	0.46	PF00067	1	0.290708
sp.Q9CX00.IST1.MOUSE	lnc-CidecAS	601	652	3.77	-0.7	0.41	PF03398	1	0.274333
tr.A0A286YCI8.A0A286YCI8.MOUSE	lnc-CidecAS	901	952	3.72	-0.7	0.39	PF14604,PF00018,PF07653,PF02208	4	0.267542
tr.E0CYI4.E0CYI4.MOUSE	lnc-CidecAS	526	577	3.68	-0.7	0.35	PF08240	1	0.254083
sp.Q8K2B3.SDHA.MOUSE	lnc-CidecAS	151	202	3.71	-0.7	0.33	PF00890,PF02910	2	0.2475
tr.Q3UT49.Q3UT49.MOUSE	lnc-CidecAS	665	716	3.8	-0.7	0.3	PF00067	1	0.237708
sp.P06801.MAOX.MOUSE	lnc-CidecAS	40	91	3.77	-0.7	0.3	PF03949,PF00390	2	0.237667
tr.Q3UT49.Q3UT49.MOUSE	lnc-CidecAS	440	491	3.75	-0.7	0.3	PF00067	1	0.237583
sp.P68181.KAPCB.MOUSE	lnc-CidecAS	776	827	3.68	-0.7	0.3	PF00069,PF07714,PF14531	3	0.237417
sp.P70227.ITPR3.MOUSE	lnc-CidecAS	715	766	3.76	-0.7	0.29	PF08709,PF01365,PF02815,PF08454,PF00520	5	0.234292
sp.P70227.ITPR3.MOUSE	lnc-CidecAS	276	327	3.76	-0.7	0.29	PF08709,PF01365,PF02815,PF08454,PF00520	5	0.234292
sp.P50544.ACADV.MOUSE	lnc-CidecAS	665	716	3.64	-0.7	0.29	PF00441,PF02771,PF02770,PF08028	4	0.234
tr.F2Z471.F2Z471.MOUSE	lnc-CidecAS	776	827	3.63	-0.7	0.28	PF01459	1	0.230667
sp.Q9CZ13.QCR1.MOUSE	lnc-CidecAS	590	641	3.71	-0.7	0.25	PF00675,PF05193	2	0.220833
tr.A2ABY3.A2ABY3.MOUSE	lnc-CidecAS	601	652	3.68	-0.7	0.25	PF01467	1	0.22075
tr.F8WIR1.F8WIR1.MOUSE	lnc-CidecAS	740	791	3.65	-0.7	0.25	PF00026,PF14543,PF07966	3	0.220708
tr.F8WIR1.F8WIR1.MOUSE	lnc-CidecAS	315	366	3.65	-0.7	0.25	PF00026,PF14543,PF07966	3	0.220708
sp.P47754.CAZA2.MOUSE	lnc-CidecAS	601	652	3.75	-0.7	0.2	PF01267	1	0.20425
sp.P47754.CAZA2.MOUSE	lnc-CidecAS	426	477	3.71	-0.7	0.2	PF01267	1	0.204167
sp.Q9DBG1.CP27A.MOUSE	lnc-CidecAS	840	891	3.68	-0.7	0.2	PF00067	1	0.204083
tr.G3UWE1.G3UWE1.MOUSE	lnc-CidecAS	226	277	3.61	-0.71	1	PF02544	1	0.470583
sp.Q9DBF1.AL7A1.MOUSE	lnc-CidecAS	526	577	3.58	-0.71	1	PF00171	1	0.470542
sp.Q99JY0.ECHB.MOUSE	lnc-CidecAS	740	791	3.56	-0.71	1	PF00108,PF02803,PF00109	3	0.4705
tr.A0A0G2JF23.A0A0G2JF23.MOUSE	lnc-CidecAS	226	277	3.56	-0.71	1	PF00056,PF02866	2	0.4705
sp.Q99JY0.ECHB.MOUSE	lnc-CidecAS	390	441	3.54	-0.71	1	PF00108,PF02803,PF00109	3	0.470417
sp.Q9WUM5.SUCA.MOUSE	lnc-CidecAS	290	341	3.49	-0.71	1	PF02629,PF00549,PF13607	3	0.470333
sp.P0CG49.UBB.MOUSE	lnc-CidecAS	526	577	3.46	-0.71	1	PF00240,PF11976,PF14560	3	0.47025
tr.D3YXG6.D3YXG6.MOUSE	lnc-CidecAS	426	477	3.46	-0.71	0.67	PF04045	1	0.36025
sp.P48771.CX7A2.MOUSE	lnc-CidecAS	590	641	3.53	-0.71	0.63	PF02238	1	0.347083
sp.P35486.ODPA.MOUSE	lnc-CidecAS	601	652	3.6	-0.71	0.6	PF00676	1	0.33725
sp.P35486.ODPA.MOUSE	lnc-CidecAS	251	302	3.59	-0.71	0.6	PF00676	1	0.337208
sp.Q9R0H0.ACOX1.MOUSE	lnc-CidecAS	640	691	3.53	-0.71	0.6	PF01756,PF14749,PF02770	3	0.337083
tr.F6ZFT1.F6ZFT1.MOUSE	lnc-CidecAS	615	666	3.58	-0.71	0.57	PF00550	1	0.327208
tr.F6ZFT1.F6ZFT1.MOUSE	lnc-CidecAS	351	402	3.51	-0.71	0.57	PF00550	1	0.327042
sp.Q60759.GCDH.MOUSE	lnc-CidecAS	115	166	3.59	-0.71	0.54	PF00441,PF02771,PF02770,PF08028	4	0.317208
sp.P52792.HXK4.MOUSE	lnc-CidecAS	301	352	3.58	-0.71	0.52	PF03727,PF00349	2	0.310542
sp.Q9CX00.IST1.MOUSE	lnc-CidecAS	376	427	3.61	-0.71	0.41	PF03398	1	0.273917
sp.Q9CX00.IST1.MOUSE	lnc-CidecAS	251	302	3.56	-0.71	0.41	PF03398	1	0.273833
sp.P06745.G6PI.MOUSE	lnc-CidecAS	365	416	3.61	-0.71	0.35	PF00342	1	0.253917
sp.Q9Z2V4.PCKGC.MOUSE	lnc-CidecAS	251	302	3.52	-0.71	0.35	PF00821,PF17297	2	0.253708
sp.P06745.G6PI.MOUSE	lnc-CidecAS	301	352	3.47	-0.71	0.35	PF00342	1	0.253583
sp.Q9Z2V4.PCKGC.MOUSE	lnc-CidecAS	390	441	3.46	-0.71	0.35	PF00821,PF17297	2	0.253583
sp.P50544.ACADV.MOUSE	lnc-CidecAS	26	77	3.49	-0.71	0.29	PF00441,PF02771,PF02770,PF08028	4	0.233667
sp.Q9D0F9.PGM1.MOUSE	lnc-CidecAS	740	791	3.59	-0.71	0.28	PF02878,PF02880,PF02879,PF00408	4	0.230542
tr.F2Z471.F2Z471.MOUSE	lnc-CidecAS	626	677	3.48	-0.71	0.28	PF01459	1	0.230292
tr.F8WIR1.F8WIR1.MOUSE	lnc-CidecAS	526	577	3.57	-0.71	0.25	PF00026,PF14543,PF07966	3	0.2205
sp.Q9CZ13.QCR1.MOUSE	lnc-CidecAS	390	441	3.57	-0.71	0.25	PF00675,PF05193	2	0.2205
sp.Q4LDG0.S27A5.MOUSE	lnc-CidecAS	640	691	3.6	-0.71	0.22	PF00501,PF13193	2	0.210583
sp.Q9DBG1.CP27A.MOUSE	lnc-CidecAS	551	602	3.61	-0.71	0.2	PF00067	1	0.203917
tr.D3YUS1.D3YUS1.MOUSE	lnc-CidecAS	326	377	3.6	-0.71	0.2	PF00571	1	0.203917
sp.Q9DBG1.CP27A.MOUSE	lnc-CidecAS	365	416	3.54	-0.71	0.2	PF00067	1	0.20375
tr.D3YUS1.D3YUS1.MOUSE	lnc-CidecAS	65	116	3.51	-0.71	0.2	PF00571	1	0.203708
sp.P52825.CPT2.MOUSE	lnc-CidecAS	640	691	3.5	-0.71	0.2	PF00755	1	0.203667
sp.P52825.CPT2.MOUSE	lnc-CidecAS	151	202	3.49	-0.71	0.2	PF00755	1	0.203667
sp.P97807.FUMH.MOUSE	lnc-CidecAS	451	502	3.47	-0.71	0.2	PF00206,PF10415	2	0.203583
sp.O35488.S27A2.MOUSE	lnc-CidecAS	365	416	3.46	-0.71	0.2	PF00501,PF13193	2	0.203583
tr.A0A0G2JF23.A0A0G2JF23.MOUSE	lnc-CidecAS	615	666	3.45	-0.72	1	PF00056,PF02866	2	0.470208
tr.G3UWE1.G3UWE1.MOUSE	lnc-CidecAS	765	816	3.42	-0.72	1	PF02544	1	0.470167
sp.Q9WUM5.SUCA.MOUSE	lnc-CidecAS	40	91	3.42	-0.72	1	PF02629,PF00549,PF13607	3	0.470167
tr.B1ASZ3.B1ASZ3.MOUSE	lnc-CidecAS	40	91	3.42	-0.72	1	PF00370,PF02782	2	0.470167
sp.P0CG49.UBB.MOUSE	lnc-CidecAS	315	366	3.41	-0.72	1	PF00240,PF11976,PF14560	3	0.470125
tr.D6RIL6.D6RIL6.MOUSE	lnc-CidecAS	701	752	3.39	-0.72	1	PF00180	1	0.470083
sp.P62897.CYC.MOUSE	lnc-CidecAS	415	466	3.37	-0.72	1	PF00034	1	0.470042
sp.Q99JY0.ECHB.MOUSE	lnc-CidecAS	201	252	3.37	-0.72	1	PF00108,PF02803,PF00109	3	0.470042
sp.P63017.HSP7C.MOUSE	lnc-CidecAS	840	891	3.35	-0.72	1	PF00012,PF06723	2	0.47
sp.P62897.CYC.MOUSE	lnc-CidecAS	315	366	3.35	-0.72	1	PF00034	1	0.47
tr.D6RIL6.D6RIL6.MOUSE	lnc-CidecAS	65	116	3.34	-0.72	1	PF00180	1	0.469958
sp.P62897.CYC.MOUSE	lnc-CidecAS	615	666	3.31	-0.72	1	PF00034	1	0.469875
tr.A0A0G2JF23.A0A0G2JF23.MOUSE	lnc-CidecAS	415	466	3.31	-0.72	1	PF00056,PF02866	2	0.469875
tr.A0A0G2JF23.A0A0G2JF23.MOUSE	lnc-CidecAS	101	152	3.31	-0.72	1	PF00056,PF02866	2	0.469875
sp.Q9DBF1.AL7A1.MOUSE	lnc-CidecAS	390	441	3.29	-0.72	1	PF00171	1	0.469833
tr.D3YXG6.D3YXG6.MOUSE	lnc-CidecAS	701	752	3.34	-0.72	0.67	PF04045	1	0.359958
tr.D3YXG6.D3YXG6.MOUSE	lnc-CidecAS	176	227	3.31	-0.72	0.67	PF04045	1	0.359875
sp.P48771.CX7A2.MOUSE	lnc-CidecAS	315	366	3.29	-0.72	0.63	PF02238	1	0.3465
sp.P49586.PCY1A.MOUSE	lnc-CidecAS	601	652	3.29	-0.72	0.61	PF01467	1	0.339833
sp.P49586.PCY1A.MOUSE	lnc-CidecAS	176	227	3.28	-0.72	0.61	PF01467	1	0.339833
sp.P35486.ODPA.MOUSE	lnc-CidecAS	126	177	3.43	-0.72	0.6	PF00676	1	0.336833
sp.Q9R0H0.ACOX1.MOUSE	lnc-CidecAS	665	716	3.29	-0.72	0.6	PF01756,PF14749,PF02770	3	0.3365
sp.Q9R0H0.ACOX1.MOUSE	lnc-CidecAS	26	77	3.29	-0.72	0.6	PF01756,PF14749,PF02770	3	0.3365
sp.P47739.AL3A1.MOUSE	lnc-CidecAS	390	441	3.31	-0.72	0.58	PF00171,PF05893	2	0.329875
sp.Q8VC30.TKFC.MOUSE	lnc-CidecAS	690	741	3.37	-0.72	0.56	PF02733,PF02734	2	0.323375
sp.Q8VC30.TKFC.MOUSE	lnc-CidecAS	515	566	3.35	-0.72	0.56	PF02733,PF02734	2	0.323333
sp.P47740.AL3A2.MOUSE	lnc-CidecAS	201	252	3.4	-0.72	0.55	PF00171,PF05893	2	0.320083
sp.P52792.HXK4.MOUSE	lnc-CidecAS	365	416	3.32	-0.72	0.52	PF03727,PF00349	2	0.309917
tr.Q569X9.Q569X9.MOUSE	lnc-CidecAS	840	891	3.4	-0.72	0.46	PF00067	1	0.290083
sp.Q91V92.ACLY.MOUSE	lnc-CidecAS	151	202	3.45	-0.72	0.39	PF16114,PF00285,PF00549,PF02629	4	0.266875
sp.Q64521.GPDM.MOUSE	lnc-CidecAS	865	916	3.45	-0.72	0.36	PF01266,PF16901,PF13499,PF00890	4	0.256875
sp.Q9Z2V4.PCKGC.MOUSE	lnc-CidecAS	440	491	3.42	-0.72	0.35	PF00821,PF17297	2	0.2535
tr.E0CYI4.E0CYI4.MOUSE	lnc-CidecAS	115	166	3.34	-0.72	0.35	PF08240	1	0.253292
sp.A2A974.CP4CB.MOUSE	lnc-CidecAS	640	691	3.4	-0.72	0.32	PF00067	1	0.243417
sp.P68181.KAPCB.MOUSE	lnc-CidecAS	690	741	3.36	-0.72	0.3	PF00069,PF07714,PF14531	3	0.236667
sp.P68181.KAPCB.MOUSE	lnc-CidecAS	290	341	3.34	-0.72	0.3	PF00069,PF07714,PF14531	3	0.236625
sp.P06801.MAOX.MOUSE	lnc-CidecAS	690	741	3.28	-0.72	0.3	PF03949,PF00390	2	0.2365
sp.P70227.ITPR3.MOUSE	lnc-CidecAS	865	916	3.45	-0.72	0.29	PF08709,PF01365,PF02815,PF08454,PF00520	5	0.233542
sp.Q9D0F9.PGM1.MOUSE	lnc-CidecAS	490	541	3.39	-0.72	0.28	PF02878,PF02880,PF02879,PF00408	4	0.230083
tr.F2Z471.F2Z471.MOUSE	lnc-CidecAS	826	877	3.34	-0.72	0.28	PF01459	1	0.229958
sp.Q9CZ13.QCR1.MOUSE	lnc-CidecAS	526	577	3.37	-0.72	0.25	PF00675,PF05193	2	0.220042
sp.P21278.GNA11.MOUSE	lnc-CidecAS	190	241	3.37	-0.72	0.25	PF00503,PF00025	2	0.220042
tr.A2ABY3.A2ABY3.MOUSE	lnc-CidecAS	290	341	3.32	-0.72	0.25	PF01467	1	0.219917
sp.P21278.GNA11.MOUSE	lnc-CidecAS	751	802	3.3	-0.72	0.25	PF00503,PF00025	2	0.219875
tr.F8WIR1.F8WIR1.MOUSE	lnc-CidecAS	215	266	3.3	-0.72	0.25	PF00026,PF14543,PF07966	3	0.219875
sp.Q4LDG0.S27A5.MOUSE	lnc-CidecAS	151	202	3.31	-0.72	0.22	PF00501,PF13193	2	0.209875
sp.Q9DBG1.CP27A.MOUSE	lnc-CidecAS	665	716	3.3	-0.72	0.2	PF00067	1	0.203208
sp.O35488.S27A2.MOUSE	lnc-CidecAS	301	352	3.29	-0.72	0.2	PF00501,PF13193	2	0.203167
sp.Q9WUM5.SUCA.MOUSE	lnc-CidecAS	251	302	3.24	-0.73	1	PF02629,PF00549,PF13607	3	0.469708
sp.P62897.CYC.MOUSE	lnc-CidecAS	226	277	3.23	-0.73	1	PF00034	1	0.469708
tr.Q3T9X3.Q3T9X3.MOUSE	lnc-CidecAS	865	916	3.21	-0.73	1	PF01031,PF00350,PF02212,PF00169	4	0.469667
sp.P0CG49.UBB.MOUSE	lnc-CidecAS	101	152	3.19	-0.73	1	PF00240,PF11976,PF14560	3	0.469583
tr.A0A087WPT4.A0A087WPT4.MOUSE	lnc-CidecAS	690	741	3.15	-0.73	1	PF00180	1	0.4695
sp.Q99JY0.ECHB.MOUSE	lnc-CidecAS	826	877	3.11	-0.73	1	PF00108,PF02803,PF00109	3	0.469417
sp.P48771.CX7A2.MOUSE	lnc-CidecAS	690	741	3.25	-0.73	0.63	PF02238	1	0.346417
sp.P48771.CX7A2.MOUSE	lnc-CidecAS	215	266	3.24	-0.73	0.63	PF02238	1	0.346375
sp.P48771.CX7A2.MOUSE	lnc-CidecAS	826	877	3.17	-0.73	0.63	PF02238	1	0.346208
sp.P48771.CX7A2.MOUSE	lnc-CidecAS	740	791	3.11	-0.73	0.63	PF02238	1	0.346083
sp.Q9R0H0.ACOX1.MOUSE	lnc-CidecAS	526	577	3.23	-0.73	0.6	PF01756,PF14749,PF02770	3	0.336375
sp.P47739.AL3A1.MOUSE	lnc-CidecAS	740	791	3.26	-0.73	0.58	PF00171,PF05893	2	0.32975
sp.P47739.AL3A1.MOUSE	lnc-CidecAS	526	577	3.16	-0.73	0.58	PF00171,PF05893	2	0.329542
sp.P47739.AL3A1.MOUSE	lnc-CidecAS	201	252	3.14	-0.73	0.58	PF00171,PF05893	2	0.3295
tr.F6ZFT1.F6ZFT1.MOUSE	lnc-CidecAS	251	302	3.17	-0.73	0.57	PF00550	1	0.326208
tr.F6ZFT1.F6ZFT1.MOUSE	lnc-CidecAS	426	477	3.14	-0.73	0.57	PF00550	1	0.326167
sp.Q60759.GCDH.MOUSE	lnc-CidecAS	390	441	3.2	-0.73	0.54	PF00441,PF02771,PF02770,PF08028	4	0.316292
sp.Q60759.GCDH.MOUSE	lnc-CidecAS	776	827	3.15	-0.73	0.54	PF00441,PF02771,PF02770,PF08028	4	0.316167
sp.P52792.HXK4.MOUSE	lnc-CidecAS	651	702	3.22	-0.73	0.52	PF03727,PF00349	2	0.309667
sp.P52792.HXK4.MOUSE	lnc-CidecAS	390	441	3.14	-0.73	0.52	PF03727,PF00349	2	0.3095
sp.P52792.HXK4.MOUSE	lnc-CidecAS	90	141	3.11	-0.73	0.52	PF03727,PF00349	2	0.309417
sp.Q9CWK8.SNX2.MOUSE	lnc-CidecAS	801	852	3.11	-0.73	0.51	PF09325,PF03700,PF00787	3	0.306083
sp.O54749.CP2J5.MOUSE	lnc-CidecAS	840	891	3.23	-0.73	0.5	PF00067	1	0.303042
sp.O54749.CP2J5.MOUSE	lnc-CidecAS	640	691	3.11	-0.73	0.5	PF00067	1	0.30275
tr.Q569X9.Q569X9.MOUSE	lnc-CidecAS	551	602	3.24	-0.73	0.46	PF00067	1	0.289708
sp.Q9CX00.IST1.MOUSE	lnc-CidecAS	51	102	3.23	-0.73	0.41	PF03398	1	0.273042
sp.Q9CX00.IST1.MOUSE	lnc-CidecAS	401	452	3.12	-0.73	0.41	PF03398	1	0.272792
sp.Q64521.GPDM.MOUSE	lnc-CidecAS	890	941	3.23	-0.73	0.36	PF01266,PF16901,PF13499,PF00890	4	0.256375
sp.Q9Z2V4.PCKGC.MOUSE	lnc-CidecAS	315	366	3.22	-0.73	0.35	PF00821,PF17297	2	0.253
sp.O88833.CP4AA.MOUSE	lnc-CidecAS	840	891	3.2	-0.73	0.34	PF00067	1	0.249625
sp.O88833.CP4AA.MOUSE	lnc-CidecAS	640	691	3.19	-0.73	0.34	PF00067	1	0.249583
sp.E9Q4Z2.ACACB.MOUSE	lnc-CidecAS	676	727	3.13	-0.73	0.34	PF08326,PF01039,PF02786,PF00289,PF02785,PF00364	6	0.249458
tr.Q3UEJ6.Q3UEJ6.MOUSE	lnc-CidecAS	901	952	3.19	-0.73	0.33	PF00343	1	0.24625
sp.A2A974.CP4CB.MOUSE	lnc-CidecAS	726	777	3.15	-0.73	0.32	PF00067	1	0.242833
tr.Q3UT49.Q3UT49.MOUSE	lnc-CidecAS	726	777	3.23	-0.73	0.3	PF00067	1	0.236375
sp.P06801.MAOX.MOUSE	lnc-CidecAS	565	616	3.17	-0.73	0.3	PF03949,PF00390	2	0.236208
sp.P50544.ACADV.MOUSE	lnc-CidecAS	151	202	3.26	-0.73	0.29	PF00441,PF02771,PF02770,PF08028	4	0.233083
sp.P50544.ACADV.MOUSE	lnc-CidecAS	640	691	3.18	-0.73	0.29	PF00441,PF02771,PF02770,PF08028	4	0.232917
tr.A2ABY3.A2ABY3.MOUSE	lnc-CidecAS	176	227	3.26	-0.73	0.25	PF01467	1	0.21975
sp.Q9CZ13.QCR1.MOUSE	lnc-CidecAS	40	91	3.23	-0.73	0.25	PF00675,PF05193	2	0.219708
tr.A2ABY3.A2ABY3.MOUSE	lnc-CidecAS	40	91	3.16	-0.73	0.25	PF01467	1	0.219542
sp.Q9CZ13.QCR1.MOUSE	lnc-CidecAS	201	252	3.15	-0.73	0.25	PF00675,PF05193	2	0.2195
sp.Q4LDG0.S27A5.MOUSE	lnc-CidecAS	726	777	3.17	-0.73	0.22	PF00501,PF13193	2	0.209542
sp.Q4LDG0.S27A5.MOUSE	lnc-CidecAS	865	916	3.15	-0.73	0.22	PF00501,PF13193	2	0.2095
sp.P97807.FUMH.MOUSE	lnc-CidecAS	301	352	3.18	-0.73	0.2	PF00206,PF10415	2	0.202917
sp.P97807.FUMH.MOUSE	lnc-CidecAS	365	416	3.16	-0.73	0.2	PF00206,PF10415	2	0.202875
sp.P47754.CAZA2.MOUSE	lnc-CidecAS	701	752	3.15	-0.73	0.2	PF01267	1	0.202833
sp.O08749.DLDH.MOUSE	lnc-CidecAS	301	352	3.1	-0.74	1	PF07992,PF02852,PF00070,PF12831,PF13450,PF00890,PF01134	7	0.469375
sp.Q8VDN2.AT1A1.MOUSE	lnc-CidecAS	715	766	3.09	-0.74	1	PF00122,PF00689,PF13246,PF00702,PF00690	5	0.469375
tr.G3UWE1.G3UWE1.MOUSE	lnc-CidecAS	526	577	3.08	-0.74	1	PF02544	1	0.469333
sp.P16627.HS71L.MOUSE	lnc-CidecAS	440	491	3.07	-0.74	1	PF00012,PF06723	2	0.469333
sp.Q9DBF1.AL7A1.MOUSE	lnc-CidecAS	515	566	3.04	-0.74	1	PF00171	1	0.46925
tr.A0A087WPT4.A0A087WPT4.MOUSE	lnc-CidecAS	251	302	3.02	-0.74	1	PF00180	1	0.469208
sp.Q9WUM5.SUCA.MOUSE	lnc-CidecAS	740	791	3.01	-0.74	1	PF02629,PF00549,PF13607	3	0.469167
tr.B1ASZ3.B1ASZ3.MOUSE	lnc-CidecAS	176	227	3.01	-0.74	1	PF00370,PF02782	2	0.469167
sp.P16627.HS71L.MOUSE	lnc-CidecAS	790	841	3	-0.74	1	PF00012,PF06723	2	0.469167
sp.Q9WUM5.SUCA.MOUSE	lnc-CidecAS	690	741	3	-0.74	1	PF02629,PF00549,PF13607	3	0.469167
tr.A0A0G2JF23.A0A0G2JF23.MOUSE	lnc-CidecAS	701	752	2.97	-0.74	1	PF00056,PF02866	2	0.469083
sp.P0CG49.UBB.MOUSE	lnc-CidecAS	615	666	2.95	-0.74	1	PF00240,PF11976,PF14560	3	0.469042
sp.P62897.CYC.MOUSE	lnc-CidecAS	101	152	2.95	-0.74	1	PF00034	1	0.469042
sp.Q99JY0.ECHB.MOUSE	lnc-CidecAS	40	91	2.95	-0.74	1	PF00108,PF02803,PF00109	3	0.469042
sp.Q99JY0.ECHB.MOUSE	lnc-CidecAS	526	577	2.93	-0.74	1	PF00108,PF02803,PF00109	3	0.469
tr.D3YXG6.D3YXG6.MOUSE	lnc-CidecAS	765	816	2.93	-0.74	0.67	PF04045	1	0.359
sp.Q9R0H0.ACOX1.MOUSE	lnc-CidecAS	176	227	3.05	-0.74	0.6	PF01756,PF14749,PF02770	3	0.335958
sp.P35486.ODPA.MOUSE	lnc-CidecAS	376	427	3.04	-0.74	0.6	PF00676	1	0.335917
sp.Q9R0H0.ACOX1.MOUSE	lnc-CidecAS	151	202	2.97	-0.74	0.6	PF01756,PF14749,PF02770	3	0.33575
tr.H3BJB8.H3BJB8.MOUSE	lnc-CidecAS	615	666	3.07	-0.74	0.58	-	0	0.329333
tr.H3BJB8.H3BJB8.MOUSE	lnc-CidecAS	226	277	3.06	-0.74	0.58	-	0	0.329292
tr.F6ZFT1.F6ZFT1.MOUSE	lnc-CidecAS	701	752	2.96	-0.74	0.57	PF00550	1	0.325708
sp.Q8VC30.TKFC.MOUSE	lnc-CidecAS	590	641	2.96	-0.74	0.56	PF02733,PF02734	2	0.322375
sp.P47740.AL3A2.MOUSE	lnc-CidecAS	801	852	3.07	-0.74	0.55	PF00171,PF05893	2	0.319333
sp.P47740.AL3A2.MOUSE	lnc-CidecAS	651	702	2.95	-0.74	0.55	PF00171,PF05893	2	0.319042
sp.Q60759.GCDH.MOUSE	lnc-CidecAS	401	452	3.09	-0.74	0.54	PF00441,PF02771,PF02770,PF08028	4	0.316042
sp.Q60759.GCDH.MOUSE	lnc-CidecAS	590	641	2.97	-0.74	0.54	PF00441,PF02771,PF02770,PF08028	4	0.31575
sp.P52792.HXK4.MOUSE	lnc-CidecAS	176	227	3.03	-0.74	0.52	PF03727,PF00349	2	0.309208
tr.A0A2R8VHK1.A0A2R8VHK1.MOUSE	lnc-CidecAS	176	227	3.08	-0.74	0.51	PF02167	1	0.306
tr.A0A0A6YY34.A0A0A6YY34.MOUSE	lnc-CidecAS	251	302	3.09	-0.74	0.47	PF00255	1	0.292708
tr.A0A0A6YY34.A0A0A6YY34.MOUSE	lnc-CidecAS	351	402	3.06	-0.74	0.47	PF00255	1	0.292625
tr.A0A0A6YY34.A0A0A6YY34.MOUSE	lnc-CidecAS	226	277	3.06	-0.74	0.47	PF00255	1	0.292625
tr.Q569X9.Q569X9.MOUSE	lnc-CidecAS	490	541	2.99	-0.74	0.46	PF00067	1	0.289125
sp.Q9CX00.IST1.MOUSE	lnc-CidecAS	90	141	3.03	-0.74	0.41	PF03398	1	0.272542
tr.A0A286YCI8.A0A286YCI8.MOUSE	lnc-CidecAS	865	916	3.1	-0.74	0.39	PF14604,PF00018,PF07653,PF02208	4	0.266042
sp.Q91V92.ACLY.MOUSE	lnc-CidecAS	890	941	3.03	-0.74	0.39	PF16114,PF00285,PF00549,PF02629	4	0.265875
tr.A0A286YCI8.A0A286YCI8.MOUSE	lnc-CidecAS	676	727	2.96	-0.74	0.39	PF14604,PF00018,PF07653,PF02208	4	0.265708
sp.Q64521.GPDM.MOUSE	lnc-CidecAS	676	727	3.07	-0.74	0.36	PF01266,PF16901,PF13499,PF00890	4	0.256
tr.B7ZC18.B7ZC18.MOUSE	lnc-CidecAS	676	727	3.03	-0.74	0.36	PF01017,PF02864,PF02865,PF00017	4	0.255875
tr.B7ZC18.B7ZC18.MOUSE	lnc-CidecAS	865	916	2.98	-0.74	0.36	PF01017,PF02864,PF02865,PF00017	4	0.255792
sp.Q9Z2V4.PCKGC.MOUSE	lnc-CidecAS	801	852	3.08	-0.74	0.35	PF00821,PF17297	2	0.252667
tr.E0CYI4.E0CYI4.MOUSE	lnc-CidecAS	126	177	2.98	-0.74	0.35	PF08240	1	0.252458
sp.Q9Z2V4.PCKGC.MOUSE	lnc-CidecAS	501	552	2.95	-0.74	0.35	PF00821,PF17297	2	0.252375
tr.E0CYI4.E0CYI4.MOUSE	lnc-CidecAS	315	366	2.91	-0.74	0.35	PF08240	1	0.252292
sp.Q8K2B3.SDHA.MOUSE	lnc-CidecAS	851	902	3.1	-0.74	0.33	PF00890,PF02910	2	0.246042
sp.Q8K2B3.SDHA.MOUSE	lnc-CidecAS	640	691	3.03	-0.74	0.33	PF00890,PF02910	2	0.245875
tr.Q3UEJ6.Q3UEJ6.MOUSE	lnc-CidecAS	276	327	2.91	-0.74	0.33	PF00343	1	0.245625
sp.A2A974.CP4CB.MOUSE	lnc-CidecAS	26	77	2.98	-0.74	0.32	PF00067	1	0.242458
tr.Q3UT49.Q3UT49.MOUSE	lnc-CidecAS	840	891	2.97	-0.74	0.3	PF00067	1	0.23575
sp.P68181.KAPCB.MOUSE	lnc-CidecAS	251	302	2.92	-0.74	0.3	PF00069,PF07714,PF14531	3	0.235625
tr.F2Z471.F2Z471.MOUSE	lnc-CidecAS	290	341	2.96	-0.74	0.28	PF01459	1	0.229042
tr.F2Z471.F2Z471.MOUSE	lnc-CidecAS	615	666	2.93	-0.74	0.28	PF01459	1	0.229
tr.F2Z471.F2Z471.MOUSE	lnc-CidecAS	51	102	2.92	-0.74	0.28	PF01459	1	0.228958
sp.P21278.GNA11.MOUSE	lnc-CidecAS	251	302	3.03	-0.74	0.25	PF00503,PF00025	2	0.219208
sp.P21278.GNA11.MOUSE	lnc-CidecAS	601	652	3.01	-0.74	0.25	PF00503,PF00025	2	0.219167
sp.Q9CZ13.QCR1.MOUSE	lnc-CidecAS	315	366	2.94	-0.74	0.25	PF00675,PF05193	2	0.219
tr.F8WIR1.F8WIR1.MOUSE	lnc-CidecAS	40	91	2.93	-0.74	0.25	PF00026,PF14543,PF07966	3	0.219
sp.Q9DBG1.CP27A.MOUSE	lnc-CidecAS	1	52	2.94	-0.74	0.2	PF00067	1	0.202333
tr.D3YUS1.D3YUS1.MOUSE	lnc-CidecAS	240	291	2.91	-0.74	0.2	PF00571	1	0.202292
tr.Q3T9X3.Q3T9X3.MOUSE	lnc-CidecAS	276	327	2.9	-0.75	1	PF01031,PF00350,PF02212,PF00169	4	0.468917
tr.G3UWE1.G3UWE1.MOUSE	lnc-CidecAS	701	752	2.87	-0.75	1	PF02544	1	0.468833
sp.P0CG49.UBB.MOUSE	lnc-CidecAS	226	277	2.87	-0.75	1	PF00240,PF11976,PF14560	3	0.468833
sp.Q9DBF1.AL7A1.MOUSE	lnc-CidecAS	790	841	2.84	-0.75	1	PF00171	1	0.468792
tr.D6RIL6.D6RIL6.MOUSE	lnc-CidecAS	240	291	2.84	-0.75	1	PF00180	1	0.468792
tr.G3UWE1.G3UWE1.MOUSE	lnc-CidecAS	426	477	2.83	-0.75	1	PF02544	1	0.46875
sp.P16627.HS71L.MOUSE	lnc-CidecAS	40	91	2.82	-0.75	1	PF00012,PF06723	2	0.468708
sp.Q9DBF1.AL7A1.MOUSE	lnc-CidecAS	176	227	2.81	-0.75	1	PF00171	1	0.468708
sp.O08749.DLDH.MOUSE	lnc-CidecAS	690	741	2.76	-0.75	1	PF07992,PF02852,PF00070,PF12831,PF13450,PF00890,PF01134	7	0.468583
tr.D3YXG6.D3YXG6.MOUSE	lnc-CidecAS	251	302	2.84	-0.75	0.67	PF04045	1	0.358792
sp.P48771.CX7A2.MOUSE	lnc-CidecAS	40	91	2.85	-0.75	0.63	PF02238	1	0.345458
sp.P35486.ODPA.MOUSE	lnc-CidecAS	51	102	2.84	-0.75	0.6	PF00676	1	0.335458
sp.P35486.ODPA.MOUSE	lnc-CidecAS	801	852	2.77	-0.75	0.6	PF00676	1	0.335292
sp.P47739.AL3A1.MOUSE	lnc-CidecAS	590	641	2.88	-0.75	0.58	PF00171,PF05893	2	0.328875
tr.H3BJB8.H3BJB8.MOUSE	lnc-CidecAS	415	466	2.87	-0.75	0.58	-	0	0.328833
sp.P47739.AL3A1.MOUSE	lnc-CidecAS	40	91	2.76	-0.75	0.58	PF00171,PF05893	2	0.328583
tr.F6ZFT1.F6ZFT1.MOUSE	lnc-CidecAS	415	466	2.8	-0.75	0.57	PF00550	1	0.325333
sp.Q8VC30.TKFC.MOUSE	lnc-CidecAS	526	577	2.87	-0.75	0.56	PF02733,PF02734	2	0.322167
tr.E9Q7A8.E9Q7A8.MOUSE	lnc-CidecAS	251	302	2.88	-0.75	0.53	PF00887	1	0.312208
tr.E9Q7A8.E9Q7A8.MOUSE	lnc-CidecAS	40	91	2.87	-0.75	0.53	PF00887	1	0.312167
sp.P52792.HXK4.MOUSE	lnc-CidecAS	315	366	2.9	-0.75	0.52	PF03727,PF00349	2	0.308917
tr.Q0PGA1.Q0PGA1.MOUSE	lnc-CidecAS	176	227	2.9	-0.75	0.51	PF00067	1	0.305583
tr.A0A2R8VHK1.A0A2R8VHK1.MOUSE	lnc-CidecAS	226	277	2.85	-0.75	0.51	PF02167	1	0.305458
sp.Q9CWK8.SNX2.MOUSE	lnc-CidecAS	251	302	2.78	-0.75	0.51	PF09325,PF03700,PF00787	3	0.305292
sp.O54749.CP2J5.MOUSE	lnc-CidecAS	176	227	2.76	-0.75	0.5	PF00067	1	0.301917
sp.Q9D2G2.ODO2.MOUSE	lnc-CidecAS	740	791	2.85	-0.75	0.44	PF00198,PF00364	2	0.282125
tr.A0A286YCI8.A0A286YCI8.MOUSE	lnc-CidecAS	476	527	2.76	-0.75	0.39	PF14604,PF00018,PF07653,PF02208	4	0.26525
tr.B7ZC18.B7ZC18.MOUSE	lnc-CidecAS	901	952	2.86	-0.75	0.36	PF01017,PF02864,PF02865,PF00017	4	0.2555
tr.E0CYI4.E0CYI4.MOUSE	lnc-CidecAS	590	641	2.87	-0.75	0.35	PF08240	1	0.252167
sp.P06745.G6PI.MOUSE	lnc-CidecAS	90	141	2.82	-0.75	0.35	PF00342	1	0.252042
sp.P06801.MAOX.MOUSE	lnc-CidecAS	840	891	2.9	-0.75	0.3	PF03949,PF00390	2	0.235583
sp.P06801.MAOX.MOUSE	lnc-CidecAS	90	141	2.82	-0.75	0.3	PF03949,PF00390	2	0.235375
tr.F2Z471.F2Z471.MOUSE	lnc-CidecAS	201	252	2.85	-0.75	0.28	PF01459	1	0.228792
sp.Q9D0F9.PGM1.MOUSE	lnc-CidecAS	365	416	2.77	-0.75	0.28	PF02878,PF02880,PF02879,PF00408	4	0.228625
sp.Q9CZ13.QCR1.MOUSE	lnc-CidecAS	690	741	2.9	-0.75	0.25	PF00675,PF05193	2	0.218917
sp.Q9CZ13.QCR1.MOUSE	lnc-CidecAS	826	877	2.87	-0.75	0.25	PF00675,PF05193	2	0.218833
sp.P21278.GNA11.MOUSE	lnc-CidecAS	376	427	2.84	-0.75	0.25	PF00503,PF00025	2	0.218792
sp.P21278.GNA11.MOUSE	lnc-CidecAS	126	177	2.84	-0.75	0.25	PF00503,PF00025	2	0.218792
tr.F8WIR1.F8WIR1.MOUSE	lnc-CidecAS	815	866	2.82	-0.75	0.25	PF00026,PF14543,PF07966	3	0.218708
sp.P97807.FUMH.MOUSE	lnc-CidecAS	90	141	2.82	-0.75	0.2	PF00206,PF10415	2	0.202042
sp.P47754.CAZA2.MOUSE	lnc-CidecAS	65	116	2.79	-0.75	0.2	PF01267	1	0.202
tr.B1ASZ3.B1ASZ3.MOUSE	lnc-CidecAS	801	852	2.74	-0.76	1	PF00370,PF02782	2	0.468542
sp.Q9DBF1.AL7A1.MOUSE	lnc-CidecAS	315	366	2.74	-0.76	1	PF00171	1	0.468542
sp.O08749.DLDH.MOUSE	lnc-CidecAS	365	416	2.73	-0.76	1	PF07992,PF02852,PF00070,PF12831,PF13450,PF00890,PF01134	7	0.4685
tr.G3UWE1.G3UWE1.MOUSE	lnc-CidecAS	315	366	2.71	-0.76	1	PF02544	1	0.468458
sp.P63017.HSP7C.MOUSE	lnc-CidecAS	90	141	2.71	-0.76	1	PF00012,PF06723	2	0.468458
tr.A0A0G2JF23.A0A0G2JF23.MOUSE	lnc-CidecAS	426	477	2.62	-0.76	1	PF00056,PF02866	2	0.46825
tr.A0A0G2JF23.A0A0G2JF23.MOUSE	lnc-CidecAS	176	227	2.62	-0.76	1	PF00056,PF02866	2	0.46825
sp.Q9DBF1.AL7A1.MOUSE	lnc-CidecAS	90	141	2.62	-0.76	1	PF00171	1	0.46825
sp.Q99JY0.ECHB.MOUSE	lnc-CidecAS	690	741	2.59	-0.76	1	PF00108,PF02803,PF00109	3	0.468167
tr.D6RIL6.D6RIL6.MOUSE	lnc-CidecAS	326	377	2.58	-0.76	1	PF00180	1	0.468167
sp.P63017.HSP7C.MOUSE	lnc-CidecAS	1	52	2.57	-0.76	1	PF00012,PF06723	2	0.468125
tr.D3YXG6.D3YXG6.MOUSE	lnc-CidecAS	626	677	2.7	-0.76	0.67	PF04045	1	0.358458
tr.D3YXG6.D3YXG6.MOUSE	lnc-CidecAS	351	402	2.56	-0.76	0.67	PF04045	1	0.358125
sp.P48771.CX7A2.MOUSE	lnc-CidecAS	176	227	2.66	-0.76	0.63	PF02238	1	0.345
sp.P49586.PCY1A.MOUSE	lnc-CidecAS	251	302	2.68	-0.76	0.61	PF01467	1	0.338375
sp.P47739.AL3A1.MOUSE	lnc-CidecAS	826	877	2.69	-0.76	0.58	PF00171,PF05893	2	0.328417
tr.H3BJB8.H3BJB8.MOUSE	lnc-CidecAS	101	152	2.61	-0.76	0.58	-	0	0.328208
sp.Q8VC30.TKFC.MOUSE	lnc-CidecAS	790	841	2.69	-0.76	0.56	PF02733,PF02734	2	0.32175
sp.Q8VC30.TKFC.MOUSE	lnc-CidecAS	365	416	2.68	-0.76	0.56	PF02733,PF02734	2	0.321708
sp.Q8VC30.TKFC.MOUSE	lnc-CidecAS	90	141	2.63	-0.76	0.56	PF02733,PF02734	2	0.321625
sp.Q60759.GCDH.MOUSE	lnc-CidecAS	190	241	2.57	-0.76	0.54	PF00441,PF02771,PF02770,PF08028	4	0.314792
tr.E9Q7A8.E9Q7A8.MOUSE	lnc-CidecAS	351	402	2.72	-0.76	0.53	PF00887	1	0.311833
sp.P52792.HXK4.MOUSE	lnc-CidecAS	451	502	2.67	-0.76	0.52	PF03727,PF00349	2	0.308375
tr.Q569X9.Q569X9.MOUSE	lnc-CidecAS	90	141	2.6	-0.76	0.46	PF00067	1	0.288208
sp.Q91V92.ACLY.MOUSE	lnc-CidecAS	640	691	2.74	-0.76	0.39	PF16114,PF00285,PF00549,PF02629	4	0.265208
tr.B7ZC18.B7ZC18.MOUSE	lnc-CidecAS	476	527	2.73	-0.76	0.36	PF01017,PF02864,PF02865,PF00017	4	0.255167
sp.P06745.G6PI.MOUSE	lnc-CidecAS	590	641	2.7	-0.76	0.35	PF00342	1	0.251792
tr.E0CYI4.E0CYI4.MOUSE	lnc-CidecAS	376	427	2.63	-0.76	0.35	PF08240	1	0.251625
sp.Q9Z2V4.PCKGC.MOUSE	lnc-CidecAS	201	252	2.61	-0.76	0.35	PF00821,PF17297	2	0.251542
tr.E0CYI4.E0CYI4.MOUSE	lnc-CidecAS	401	452	2.56	-0.76	0.35	PF08240	1	0.251458
sp.E9Q4Z2.ACACB.MOUSE	lnc-CidecAS	865	916	2.71	-0.76	0.34	PF08326,PF01039,PF02786,PF00289,PF02785,PF00364	6	0.248458
sp.O88833.CP4AA.MOUSE	lnc-CidecAS	176	227	2.6	-0.76	0.34	PF00067	1	0.248208
sp.A2A974.CP4CB.MOUSE	lnc-CidecAS	151	202	2.74	-0.76	0.32	PF00067	1	0.241875
sp.P06801.MAOX.MOUSE	lnc-CidecAS	551	602	2.66	-0.76	0.3	PF03949,PF00390	2	0.235
tr.Q3UT49.Q3UT49.MOUSE	lnc-CidecAS	551	602	2.66	-0.76	0.3	PF00067	1	0.235
tr.Q3UT49.Q3UT49.MOUSE	lnc-CidecAS	715	766	2.64	-0.76	0.3	PF00067	1	0.234958
sp.P68181.KAPCB.MOUSE	lnc-CidecAS	801	852	2.61	-0.76	0.3	PF00069,PF07714,PF14531	3	0.234875
sp.P50544.ACADV.MOUSE	lnc-CidecAS	865	916	2.67	-0.76	0.29	PF00441,PF02771,PF02770,PF08028	4	0.231708
sp.P50544.ACADV.MOUSE	lnc-CidecAS	726	777	2.67	-0.76	0.29	PF00441,PF02771,PF02770,PF08028	4	0.231708
sp.Q9D0F9.PGM1.MOUSE	lnc-CidecAS	551	602	2.69	-0.76	0.28	PF02878,PF02880,PF02879,PF00408	4	0.228417
sp.Q9D0F9.PGM1.MOUSE	lnc-CidecAS	665	716	2.65	-0.76	0.28	PF02878,PF02880,PF02879,PF00408	4	0.228333
sp.Q9D0F9.PGM1.MOUSE	lnc-CidecAS	840	891	2.6	-0.76	0.28	PF02878,PF02880,PF02879,PF00408	4	0.228208
sp.Q9D0F9.PGM1.MOUSE	lnc-CidecAS	790	841	2.59	-0.76	0.28	PF02878,PF02880,PF02879,PF00408	4	0.228167
sp.Q9D0F9.PGM1.MOUSE	lnc-CidecAS	301	352	2.57	-0.76	0.28	PF02878,PF02880,PF02879,PF00408	4	0.228125
tr.F8WIR1.F8WIR1.MOUSE	lnc-CidecAS	176	227	2.75	-0.76	0.25	PF00026,PF14543,PF07966	3	0.218542
tr.F8WIR1.F8WIR1.MOUSE	lnc-CidecAS	690	741	2.7	-0.76	0.25	PF00026,PF14543,PF07966	3	0.218458
sp.P21278.GNA11.MOUSE	lnc-CidecAS	90	141	2.67	-0.76	0.25	PF00503,PF00025	2	0.218375
tr.F8WIR1.F8WIR1.MOUSE	lnc-CidecAS	115	166	2.63	-0.76	0.25	PF00026,PF14543,PF07966	3	0.218292
sp.P12382.PFKAL.MOUSE	lnc-CidecAS	865	916	2.72	-0.76	0.21	PF00365	1	0.205167
sp.Q9DBG1.CP27A.MOUSE	lnc-CidecAS	690	741	2.69	-0.76	0.2	PF00067	1	0.20175
sp.O35488.S27A2.MOUSE	lnc-CidecAS	90	141	2.66	-0.76	0.2	PF00501,PF13193	2	0.201667
sp.P52825.CPT2.MOUSE	lnc-CidecAS	865	916	2.61	-0.76	0.2	PF00755	1	0.201542
sp.Q9QXD6.F16P1.MOUSE	lnc-CidecAS	201	252	2.58	-0.76	0.17	PF00316,PF18913	2	0.1915
sp.Q9QXD6.F16P1.MOUSE	lnc-CidecAS	826	877	2.57	-0.76	0.17	PF00316,PF18913	2	0.191458
tr.A0A087WPT4.A0A087WPT4.MOUSE	lnc-CidecAS	801	852	2.54	-0.77	1	PF00180	1	0.468042
tr.B1ASZ3.B1ASZ3.MOUSE	lnc-CidecAS	251	302	2.54	-0.77	1	PF00370,PF02782	2	0.468042
sp.O08749.DLDH.MOUSE	lnc-CidecAS	40	91	2.53	-0.77	1	PF07992,PF02852,PF00070,PF12831,PF13450,PF00890,PF01134	7	0.468042
sp.P16627.HS71L.MOUSE	lnc-CidecAS	490	541	2.51	-0.77	1	PF00012,PF06723	2	0.468
sp.Q9DBF1.AL7A1.MOUSE	lnc-CidecAS	365	416	2.51	-0.77	1	PF00171	1	0.468
sp.P0CG49.UBB.MOUSE	lnc-CidecAS	701	752	2.5	-0.77	1	PF00240,PF11976,PF14560	3	0.467958
sp.Q99JY0.ECHB.MOUSE	lnc-CidecAS	315	366	2.5	-0.77	1	PF00108,PF02803,PF00109	3	0.467958
sp.P0CG49.UBB.MOUSE	lnc-CidecAS	426	477	2.49	-0.77	1	PF00240,PF11976,PF14560	3	0.467958
tr.A0A087WPT4.A0A087WPT4.MOUSE	lnc-CidecAS	351	402	2.48	-0.77	1	PF00180	1	0.467917
sp.P0CG49.UBB.MOUSE	lnc-CidecAS	626	677	2.47	-0.77	1	PF00240,PF11976,PF14560	3	0.467875
sp.Q9DBF1.AL7A1.MOUSE	lnc-CidecAS	201	252	2.43	-0.77	1	PF00171	1	0.467792
sp.A2AKK5.ACNT1.MOUSE	lnc-CidecAS	1	52	2.46	-0.77	0.62	PF08840,PF04775,PF03959	3	0.341208
sp.P49586.PCY1A.MOUSE	lnc-CidecAS	40	91	2.42	-0.77	0.61	PF01467	1	0.337792
sp.Q9R0H0.ACOX1.MOUSE	lnc-CidecAS	865	916	2.48	-0.77	0.6	PF01756,PF14749,PF02770	3	0.334583
tr.F6ZFT1.F6ZFT1.MOUSE	lnc-CidecAS	801	852	2.5	-0.77	0.57	PF00550	1	0.324625
sp.Q8VC30.TKFC.MOUSE	lnc-CidecAS	301	352	2.51	-0.77	0.56	PF02733,PF02734	2	0.321333
sp.Q8VC30.TKFC.MOUSE	lnc-CidecAS	390	441	2.41	-0.77	0.56	PF02733,PF02734	2	0.321083
sp.P47740.AL3A2.MOUSE	lnc-CidecAS	640	691	2.45	-0.77	0.55	PF00171,PF05893	2	0.317833
tr.E9Q7A8.E9Q7A8.MOUSE	lnc-CidecAS	690	741	2.43	-0.77	0.53	PF00887	1	0.311125
sp.P52792.HXK4.MOUSE	lnc-CidecAS	501	552	2.55	-0.77	0.52	PF03727,PF00349	2	0.308083
tr.A0A2R8VHK1.A0A2R8VHK1.MOUSE	lnc-CidecAS	351	402	2.54	-0.77	0.51	PF02167	1	0.304708
tr.E0CYI4.E0CYI4.MOUSE	lnc-CidecAS	190	241	2.53	-0.77	0.35	PF08240	1	0.251375
tr.E0CYI4.E0CYI4.MOUSE	lnc-CidecAS	176	227	2.51	-0.77	0.35	PF08240	1	0.251333
sp.P06745.G6PI.MOUSE	lnc-CidecAS	526	577	2.48	-0.77	0.35	PF00342	1	0.25125
sp.Q9Z2V4.PCKGC.MOUSE	lnc-CidecAS	651	702	2.47	-0.77	0.35	PF00821,PF17297	2	0.251208
sp.E9Q4Z2.ACACB.MOUSE	lnc-CidecAS	276	327	2.55	-0.77	0.34	PF08326,PF01039,PF02786,PF00289,PF02785,PF00364	6	0.248083
sp.E9Q4Z2.ACACB.MOUSE	lnc-CidecAS	901	952	2.41	-0.77	0.34	PF08326,PF01039,PF02786,PF00289,PF02785,PF00364	6	0.24775
tr.Q3UT49.Q3UT49.MOUSE	lnc-CidecAS	890	941	2.52	-0.77	0.3	PF00067	1	0.234667
sp.P50544.ACADV.MOUSE	lnc-CidecAS	176	227	2.44	-0.77	0.29	PF00441,PF02771,PF02770,PF08028	4	0.231167
tr.F2Z471.F2Z471.MOUSE	lnc-CidecAS	376	427	2.49	-0.77	0.28	PF01459	1	0.227958
tr.F2Z471.F2Z471.MOUSE	lnc-CidecAS	101	152	2.43	-0.77	0.28	PF01459	1	0.227792
sp.Q9D0F9.PGM1.MOUSE	lnc-CidecAS	851	902	2.42	-0.77	0.28	PF02878,PF02880,PF02879,PF00408	4	0.227792
tr.F8WIR1.F8WIR1.MOUSE	lnc-CidecAS	190	241	2.48	-0.77	0.25	PF00026,PF14543,PF07966	3	0.217917
sp.Q9CZ13.QCR1.MOUSE	lnc-CidecAS	176	227	2.46	-0.77	0.25	PF00675,PF05193	2	0.217875
sp.P21278.GNA11.MOUSE	lnc-CidecAS	401	452	2.43	-0.77	0.25	PF00503,PF00025	2	0.217792
tr.A2ABY3.A2ABY3.MOUSE	lnc-CidecAS	251	302	2.43	-0.77	0.25	PF01467	1	0.217792
sp.Q4LDG0.S27A5.MOUSE	lnc-CidecAS	176	227	2.47	-0.77	0.22	PF00501,PF13193	2	0.207875
sp.P97807.FUMH.MOUSE	lnc-CidecAS	526	577	2.52	-0.77	0.2	PF00206,PF10415	2	0.201333
sp.P97807.FUMH.MOUSE	lnc-CidecAS	590	641	2.49	-0.77	0.2	PF00206,PF10415	2	0.201292
sp.O35488.S27A2.MOUSE	lnc-CidecAS	565	616	2.49	-0.77	0.2	PF00501,PF13193	2	0.201292
sp.P52825.CPT2.MOUSE	lnc-CidecAS	851	902	2.48	-0.77	0.2	PF00755	1	0.20125
sp.Q9DBG1.CP27A.MOUSE	lnc-CidecAS	40	91	2.41	-0.77	0.2	PF00067	1	0.201083
sp.Q9QXD6.F16P1.MOUSE	lnc-CidecAS	390	441	2.43	-0.77	0.17	PF00316,PF18913	2	0.191125
sp.P0CG49.UBB.MOUSE	lnc-CidecAS	765	816	2.4	-0.78	1	PF00240,PF11976,PF14560	3	0.467708
sp.Q9DBF1.AL7A1.MOUSE	lnc-CidecAS	301	352	2.4	-0.78	1	PF00171	1	0.467708
sp.O08749.DLDH.MOUSE	lnc-CidecAS	565	616	2.39	-0.78	1	PF07992,PF02852,PF00070,PF12831,PF13450,PF00890,PF01134	7	0.467708
tr.A0A0G2JF23.A0A0G2JF23.MOUSE	lnc-CidecAS	765	816	2.38	-0.78	1	PF00056,PF02866	2	0.467667
tr.A0A0G2JF23.A0A0G2JF23.MOUSE	lnc-CidecAS	351	402	2.37	-0.78	1	PF00056,PF02866	2	0.467667
sp.P62897.CYC.MOUSE	lnc-CidecAS	626	677	2.35	-0.78	1	PF00034	1	0.467625
sp.P62897.CYC.MOUSE	lnc-CidecAS	701	752	2.33	-0.78	1	PF00034	1	0.467583
sp.P16627.HS71L.MOUSE	lnc-CidecAS	365	416	2.32	-0.78	1	PF00012,PF06723	2	0.467542
sp.P0CG49.UBB.MOUSE	lnc-CidecAS	176	227	2.3	-0.78	1	PF00240,PF11976,PF14560	3	0.4675
tr.B1ASZ3.B1ASZ3.MOUSE	lnc-CidecAS	690	741	2.29	-0.78	1	PF00370,PF02782	2	0.467458
sp.Q99JY0.ECHB.MOUSE	lnc-CidecAS	176	227	2.28	-0.78	1	PF00108,PF02803,PF00109	3	0.467458
sp.Q9WUM5.SUCA.MOUSE	lnc-CidecAS	801	852	2.27	-0.78	1	PF02629,PF00549,PF13607	3	0.467417
sp.O08749.DLDH.MOUSE	lnc-CidecAS	840	891	2.26	-0.78	1	PF07992,PF02852,PF00070,PF12831,PF13450,PF00890,PF01134	7	0.467417
sp.Q9DBF1.AL7A1.MOUSE	lnc-CidecAS	801	852	2.26	-0.78	1	PF00171	1	0.467417
sp.P16627.HS71L.MOUSE	lnc-CidecAS	301	352	2.26	-0.78	1	PF00012,PF06723	2	0.467417
tr.A0A087WPT4.A0A087WPT4.MOUSE	lnc-CidecAS	740	791	2.21	-0.78	1	PF00180	1	0.467292
sp.P48771.CX7A2.MOUSE	lnc-CidecAS	190	241	2.31	-0.78	0.63	PF02238	1	0.344167
sp.P48771.CX7A2.MOUSE	lnc-CidecAS	815	866	2.27	-0.78	0.63	PF02238	1	0.344083
sp.A2AKK5.ACNT1.MOUSE	lnc-CidecAS	715	766	2.4	-0.78	0.62	PF08840,PF04775,PF03959	3	0.341042
sp.A2AKK5.ACNT1.MOUSE	lnc-CidecAS	626	677	2.21	-0.78	0.62	PF08840,PF04775,PF03959	3	0.340625
sp.Q9R0H0.ACOX1.MOUSE	lnc-CidecAS	801	852	2.32	-0.78	0.6	PF01756,PF14749,PF02770	3	0.334208
sp.P35486.ODPA.MOUSE	lnc-CidecAS	365	416	2.27	-0.78	0.6	PF00676	1	0.334083
sp.P35486.ODPA.MOUSE	lnc-CidecAS	790	841	2.22	-0.78	0.6	PF00676	1	0.333958
sp.P47739.AL3A1.MOUSE	lnc-CidecAS	190	241	2.26	-0.78	0.58	PF00171,PF05893	2	0.327417
tr.H3BJB8.H3BJB8.MOUSE	lnc-CidecAS	351	402	2.21	-0.78	0.58	-	0	0.327292
sp.P47739.AL3A1.MOUSE	lnc-CidecAS	315	366	2.21	-0.78	0.58	PF00171,PF05893	2	0.327292
tr.F6ZFT1.F6ZFT1.MOUSE	lnc-CidecAS	40	91	2.22	-0.78	0.57	PF00550	1	0.323958
sp.Q8VC30.TKFC.MOUSE	lnc-CidecAS	501	552	2.28	-0.78	0.56	PF02733,PF02734	2	0.320792
sp.P47740.AL3A2.MOUSE	lnc-CidecAS	826	877	2.21	-0.78	0.55	PF00171,PF05893	2	0.317292
tr.E9Q7A8.E9Q7A8.MOUSE	lnc-CidecAS	801	852	2.28	-0.78	0.53	PF00887	1	0.310792
sp.P52792.HXK4.MOUSE	lnc-CidecAS	590	641	2.37	-0.78	0.52	PF03727,PF00349	2	0.307667
sp.P52792.HXK4.MOUSE	lnc-CidecAS	251	302	2.32	-0.78	0.52	PF03727,PF00349	2	0.307542
tr.A0A2R8VHK1.A0A2R8VHK1.MOUSE	lnc-CidecAS	101	152	2.28	-0.78	0.51	PF02167	1	0.304125
sp.Q9CWK8.SNX2.MOUSE	lnc-CidecAS	640	691	2.25	-0.78	0.51	PF09325,PF03700,PF00787	3	0.304042
tr.A0A2R8VHK1.A0A2R8VHK1.MOUSE	lnc-CidecAS	251	302	2.22	-0.78	0.51	PF02167	1	0.303958
sp.O54749.CP2J5.MOUSE	lnc-CidecAS	526	577	2.38	-0.78	0.5	PF00067	1	0.301
sp.O54749.CP2J5.MOUSE	lnc-CidecAS	151	202	2.23	-0.78	0.5	PF00067	1	0.300667
tr.A0A0A6YY34.A0A0A6YY34.MOUSE	lnc-CidecAS	101	152	2.37	-0.78	0.47	PF00255	1	0.291
tr.A0A0A6YY34.A0A0A6YY34.MOUSE	lnc-CidecAS	40	91	2.32	-0.78	0.47	PF00255	1	0.290875
tr.A0A0A6YY34.A0A0A6YY34.MOUSE	lnc-CidecAS	615	666	2.27	-0.78	0.47	PF00255	1	0.29075
sp.Q9CX00.IST1.MOUSE	lnc-CidecAS	776	827	2.38	-0.78	0.41	PF03398	1	0.271
sp.Q9CX00.IST1.MOUSE	lnc-CidecAS	801	852	2.36	-0.78	0.41	PF03398	1	0.270958
sp.Q91WD5.NDUS2.MOUSE	lnc-CidecAS	501	552	2.24	-0.78	0.41	PF00346	1	0.270667
sp.Q91V92.ACLY.MOUSE	lnc-CidecAS	676	727	2.39	-0.78	0.39	PF16114,PF00285,PF00549,PF02629	4	0.264375
sp.Q91V92.ACLY.MOUSE	lnc-CidecAS	476	527	2.26	-0.78	0.39	PF16114,PF00285,PF00549,PF02629	4	0.264083
sp.Q91V92.ACLY.MOUSE	lnc-CidecAS	901	952	2.23	-0.78	0.39	PF16114,PF00285,PF00549,PF02629	4	0.264
tr.B7ZC18.B7ZC18.MOUSE	lnc-CidecAS	276	327	2.26	-0.78	0.36	PF01017,PF02864,PF02865,PF00017	4	0.254083
tr.E0CYI4.E0CYI4.MOUSE	lnc-CidecAS	751	802	2.37	-0.78	0.35	PF08240	1	0.251
sp.Q9Z2V4.PCKGC.MOUSE	lnc-CidecAS	826	877	2.32	-0.78	0.35	PF00821,PF17297	2	0.250875
tr.E0CYI4.E0CYI4.MOUSE	lnc-CidecAS	51	102	2.27	-0.78	0.35	PF08240	1	0.25075
sp.Q8K2B3.SDHA.MOUSE	lnc-CidecAS	865	916	2.22	-0.78	0.33	PF00890,PF02910	2	0.243958
sp.A2A974.CP4CB.MOUSE	lnc-CidecAS	851	902	2.38	-0.78	0.32	PF00067	1	0.241
sp.P06801.MAOX.MOUSE	lnc-CidecAS	490	541	2.24	-0.78	0.3	PF03949,PF00390	2	0.234
sp.P68181.KAPCB.MOUSE	lnc-CidecAS	90	141	2.24	-0.78	0.3	PF00069,PF07714,PF14531	3	0.234
tr.F2Z471.F2Z471.MOUSE	lnc-CidecAS	426	477	2.4	-0.78	0.28	PF01459	1	0.227708
tr.F2Z471.F2Z471.MOUSE	lnc-CidecAS	65	116	2.29	-0.78	0.28	PF01459	1	0.227458
tr.F2Z471.F2Z471.MOUSE	lnc-CidecAS	901	952	2.23	-0.78	0.28	PF01459	1	0.227333
sp.Q9D0F9.PGM1.MOUSE	lnc-CidecAS	565	616	2.22	-0.78	0.28	PF02878,PF02880,PF02879,PF00408	4	0.227292
tr.F8WIR1.F8WIR1.MOUSE	lnc-CidecAS	601	652	2.34	-0.78	0.25	PF00026,PF14543,PF07966	3	0.217583
tr.F8WIR1.F8WIR1.MOUSE	lnc-CidecAS	376	427	2.29	-0.78	0.25	PF00026,PF14543,PF07966	3	0.217458
tr.F8WIR1.F8WIR1.MOUSE	lnc-CidecAS	751	802	2.21	-0.78	0.25	PF00026,PF14543,PF07966	3	0.217292
sp.P47754.CAZA2.MOUSE	lnc-CidecAS	240	291	2.39	-0.78	0.2	PF01267	1	0.201042
sp.Q9DBG1.CP27A.MOUSE	lnc-CidecAS	851	902	2.38	-0.78	0.2	PF00067	1	0.201
sp.Q9DBG1.CP27A.MOUSE	lnc-CidecAS	726	777	2.34	-0.78	0.2	PF00067	1	0.200917
tr.D3YUS1.D3YUS1.MOUSE	lnc-CidecAS	526	577	2.3	-0.78	0.2	PF00571	1	0.200833
sp.O35488.S27A2.MOUSE	lnc-CidecAS	551	602	2.21	-0.78	0.2	PF00501,PF13193	2	0.200625
sp.P62897.CYC.MOUSE	lnc-CidecAS	351	402	2.18	-0.79	1	PF00034	1	0.467208
tr.A0A0G2JF23.A0A0G2JF23.MOUSE	lnc-CidecAS	251	302	2.18	-0.79	1	PF00056,PF02866	2	0.467208
sp.O08749.DLDH.MOUSE	lnc-CidecAS	490	541	2.16	-0.79	1	PF07992,PF02852,PF00070,PF12831,PF13450,PF00890,PF01134	7	0.467167
sp.P63017.HSP7C.MOUSE	lnc-CidecAS	726	777	2.12	-0.79	1	PF00012,PF06723	2	0.467083
sp.O08749.DLDH.MOUSE	lnc-CidecAS	551	602	2.12	-0.79	1	PF07992,PF02852,PF00070,PF12831,PF13450,PF00890,PF01134	7	0.467083
sp.P62897.CYC.MOUSE	lnc-CidecAS	426	477	2.1	-0.79	1	PF00034	1	0.467
sp.Q99JY0.ECHB.MOUSE	lnc-CidecAS	190	241	2.1	-0.79	1	PF00108,PF02803,PF00109	3	0.467
sp.Q99JY0.ECHB.MOUSE	lnc-CidecAS	115	166	2.1	-0.79	1	PF00108,PF02803,PF00109	3	0.467
sp.Q99JY0.ECHB.MOUSE	lnc-CidecAS	815	866	2.09	-0.79	1	PF00108,PF02803,PF00109	3	0.467
sp.Q9DBF1.AL7A1.MOUSE	lnc-CidecAS	440	491	2.09	-0.79	1	PF00171	1	0.467
tr.Q3T9X3.Q3T9X3.MOUSE	lnc-CidecAS	715	766	2.08	-0.79	1	PF01031,PF00350,PF02212,PF00169	4	0.466958
sp.P63017.HSP7C.MOUSE	lnc-CidecAS	665	716	2.07	-0.79	1	PF00012,PF06723	2	0.466958
tr.A0A0G2JF23.A0A0G2JF23.MOUSE	lnc-CidecAS	326	377	2.07	-0.79	1	PF00056,PF02866	2	0.466958
sp.Q9DBF1.AL7A1.MOUSE	lnc-CidecAS	251	302	2.07	-0.79	1	PF00171	1	0.466958
sp.Q9WUM5.SUCA.MOUSE	lnc-CidecAS	90	141	2.06	-0.79	1	PF02629,PF00549,PF13607	3	0.466917
sp.P48771.CX7A2.MOUSE	lnc-CidecAS	115	166	2.17	-0.79	0.63	PF02238	1	0.343833
sp.P48771.CX7A2.MOUSE	lnc-CidecAS	601	652	2.06	-0.79	0.63	PF02238	1	0.343583
sp.A2AKK5.ACNT1.MOUSE	lnc-CidecAS	240	291	2.19	-0.79	0.62	PF08840,PF04775,PF03959	3	0.340583
sp.A2AKK5.ACNT1.MOUSE	lnc-CidecAS	765	816	2.16	-0.79	0.62	PF08840,PF04775,PF03959	3	0.3405
sp.A2AKK5.ACNT1.MOUSE	lnc-CidecAS	501	552	2.15	-0.79	0.62	PF08840,PF04775,PF03959	3	0.340458
sp.A2AKK5.ACNT1.MOUSE	lnc-CidecAS	665	716	2.07	-0.79	0.62	PF08840,PF04775,PF03959	3	0.340292
sp.Q9R0H0.ACOX1.MOUSE	lnc-CidecAS	726	777	2.18	-0.79	0.6	PF01756,PF14749,PF02770	3	0.333875
sp.P35486.ODPA.MOUSE	lnc-CidecAS	576	627	2.06	-0.79	0.6	PF00676	1	0.333583
tr.H3BJB8.H3BJB8.MOUSE	lnc-CidecAS	701	752	2.17	-0.79	0.58	-	0	0.327167
sp.P47739.AL3A1.MOUSE	lnc-CidecAS	690	741	2.13	-0.79	0.58	PF00171,PF05893	2	0.327083
tr.H3BJB8.H3BJB8.MOUSE	lnc-CidecAS	176	227	2.05	-0.79	0.58	-	0	0.326917
sp.Q8VC30.TKFC.MOUSE	lnc-CidecAS	176	227	2.2	-0.79	0.56	PF02733,PF02734	2	0.320583
sp.Q8VC30.TKFC.MOUSE	lnc-CidecAS	651	702	2.13	-0.79	0.56	PF02733,PF02734	2	0.320417
sp.Q8VC30.TKFC.MOUSE	lnc-CidecAS	440	491	2.05	-0.79	0.56	PF02733,PF02734	2	0.32025
sp.P47740.AL3A2.MOUSE	lnc-CidecAS	190	241	2.07	-0.79	0.55	PF00171,PF05893	2	0.316958
sp.Q60759.GCDH.MOUSE	lnc-CidecAS	376	427	2.09	-0.79	0.54	PF00441,PF02771,PF02770,PF08028	4	0.313667
sp.Q60759.GCDH.MOUSE	lnc-CidecAS	51	102	2.07	-0.79	0.54	PF00441,PF02771,PF02770,PF08028	4	0.313625
tr.E9Q7A8.E9Q7A8.MOUSE	lnc-CidecAS	226	277	2.2	-0.79	0.53	PF00887	1	0.310583
tr.A0A2R8VHK1.A0A2R8VHK1.MOUSE	lnc-CidecAS	701	752	2.14	-0.79	0.51	PF02167	1	0.303792
tr.A0A2R8VHK1.A0A2R8VHK1.MOUSE	lnc-CidecAS	615	666	2.05	-0.79	0.51	PF02167	1	0.303583
tr.A0A0A6YY34.A0A0A6YY34.MOUSE	lnc-CidecAS	701	752	2.13	-0.79	0.47	PF00255	1	0.290417
tr.Q569X9.Q569X9.MOUSE	lnc-CidecAS	640	691	2.11	-0.79	0.46	PF00067	1	0.287042
tr.Q569X9.Q569X9.MOUSE	lnc-CidecAS	1	52	2.05	-0.79	0.46	PF00067	1	0.286917
sp.Q91WD5.NDUS2.MOUSE	lnc-CidecAS	740	791	2.17	-0.79	0.41	PF00346	1	0.2705
sp.Q9CX00.IST1.MOUSE	lnc-CidecAS	290	341	2.14	-0.79	0.41	PF03398	1	0.270458
sp.Q9CX00.IST1.MOUSE	lnc-CidecAS	351	402	2.13	-0.79	0.41	PF03398	1	0.270417
tr.A0A286YCI8.A0A286YCI8.MOUSE	lnc-CidecAS	276	327	2.13	-0.79	0.39	PF14604,PF00018,PF07653,PF02208	4	0.26375
sp.Q91V92.ACLY.MOUSE	lnc-CidecAS	865	916	2.07	-0.79	0.39	PF16114,PF00285,PF00549,PF02629	4	0.263625
tr.E0CYI4.E0CYI4.MOUSE	lnc-CidecAS	601	652	2.15	-0.79	0.35	PF08240	1	0.250458
sp.Q9Z2V4.PCKGC.MOUSE	lnc-CidecAS	451	502	2.11	-0.79	0.35	PF00821,PF17297	2	0.250375
tr.E0CYI4.E0CYI4.MOUSE	lnc-CidecAS	776	827	2.08	-0.79	0.35	PF08240	1	0.250292
tr.Q3UT49.Q3UT49.MOUSE	lnc-CidecAS	240	291	2.12	-0.79	0.3	PF00067	1	0.23375
tr.F2Z471.F2Z471.MOUSE	lnc-CidecAS	226	277	2.14	-0.79	0.28	PF01459	1	0.227125
sp.Q9D0F9.PGM1.MOUSE	lnc-CidecAS	1	52	2.07	-0.79	0.28	PF02878,PF02880,PF02879,PF00408	4	0.226958
tr.F8WIR1.F8WIR1.MOUSE	lnc-CidecAS	126	177	2.2	-0.79	0.25	PF00026,PF14543,PF07966	3	0.21725
sp.P21278.GNA11.MOUSE	lnc-CidecAS	801	852	2.15	-0.79	0.25	PF00503,PF00025	2	0.217125
sp.P21278.GNA11.MOUSE	lnc-CidecAS	51	102	2.15	-0.79	0.25	PF00503,PF00025	2	0.217125
sp.Q9CZ13.QCR1.MOUSE	lnc-CidecAS	190	241	2.11	-0.79	0.25	PF00675,PF05193	2	0.217042
tr.A2ABY3.A2ABY3.MOUSE	lnc-CidecAS	351	402	2.1	-0.79	0.25	PF01467	1	0.217
sp.Q9CZ13.QCR1.MOUSE	lnc-CidecAS	251	302	2.06	-0.79	0.25	PF00675,PF05193	2	0.216917
sp.Q4LDG0.S27A5.MOUSE	lnc-CidecAS	801	852	2.08	-0.79	0.22	PF00501,PF13193	2	0.206958
sp.P97807.FUMH.MOUSE	lnc-CidecAS	315	366	2.19	-0.79	0.2	PF00206,PF10415	2	0.200583
tr.D3YUS1.D3YUS1.MOUSE	lnc-CidecAS	315	366	2.17	-0.79	0.2	PF00571	1	0.2005
sp.O35488.S27A2.MOUSE	lnc-CidecAS	526	577	2.06	-0.79	0.2	PF00501,PF13193	2	0.20025
sp.Q9WUM5.SUCA.MOUSE	lnc-CidecAS	351	402	2.02	-0.8	1	PF02629,PF00549,PF13607	3	0.466833
sp.Q99JY0.ECHB.MOUSE	lnc-CidecAS	126	177	2.01	-0.8	1	PF00108,PF02803,PF00109	3	0.466792
sp.Q9DBF1.AL7A1.MOUSE	lnc-CidecAS	826	877	2	-0.8	1	PF00171	1	0.466792
sp.P16627.HS71L.MOUSE	lnc-CidecAS	840	891	1.99	-0.8	1	PF00012,PF06723	2	0.46675
sp.P62897.CYC.MOUSE	lnc-CidecAS	765	816	1.97	-0.8	1	PF00034	1	0.466708
tr.A0A0G2JF23.A0A0G2JF23.MOUSE	lnc-CidecAS	626	677	1.95	-0.8	1	PF00056,PF02866	2	0.466667
sp.Q99JY0.ECHB.MOUSE	lnc-CidecAS	251	302	1.91	-0.8	1	PF00108,PF02803,PF00109	3	0.466583
sp.O08749.DLDH.MOUSE	lnc-CidecAS	90	141	1.89	-0.8	1	PF07992,PF02852,PF00070,PF12831,PF13450,PF00890,PF01134	7	0.4665
tr.A0A087WPT4.A0A087WPT4.MOUSE	lnc-CidecAS	90	141	1.89	-0.8	1	PF00180	1	0.4665
sp.P0CG49.UBB.MOUSE	lnc-CidecAS	351	402	1.87	-0.8	1	PF00240,PF11976,PF14560	3	0.466458
tr.B1ASZ3.B1ASZ3.MOUSE	lnc-CidecAS	351	402	1.87	-0.8	1	PF00370,PF02782	2	0.466458
tr.D3YXG6.D3YXG6.MOUSE	lnc-CidecAS	326	377	1.89	-0.8	0.67	PF04045	1	0.3565
tr.D3YXG6.D3YXG6.MOUSE	lnc-CidecAS	76	127	1.88	-0.8	0.67	PF04045	1	0.3565
sp.P48771.CX7A2.MOUSE	lnc-CidecAS	751	802	2.01	-0.8	0.63	PF02238	1	0.343458
sp.P48771.CX7A2.MOUSE	lnc-CidecAS	90	141	1.92	-0.8	0.63	PF02238	1	0.34325
sp.A2AKK5.ACNT1.MOUSE	lnc-CidecAS	726	777	1.91	-0.8	0.62	PF08840,PF04775,PF03959	3	0.339917
sp.A2AKK5.ACNT1.MOUSE	lnc-CidecAS	165	216	1.88	-0.8	0.62	PF08840,PF04775,PF03959	3	0.339833
sp.A2AKK5.ACNT1.MOUSE	lnc-CidecAS	415	466	1.86	-0.8	0.62	PF08840,PF04775,PF03959	3	0.339792
sp.P35486.ODPA.MOUSE	lnc-CidecAS	351	402	2.02	-0.8	0.6	PF00676	1	0.3335
sp.P35486.ODPA.MOUSE	lnc-CidecAS	76	127	1.97	-0.8	0.6	PF00676	1	0.333375
sp.P35486.ODPA.MOUSE	lnc-CidecAS	401	452	1.94	-0.8	0.6	PF00676	1	0.333292
sp.P47739.AL3A1.MOUSE	lnc-CidecAS	815	866	2	-0.8	0.58	PF00171,PF05893	2	0.326792
sp.P47739.AL3A1.MOUSE	lnc-CidecAS	115	166	1.93	-0.8	0.58	PF00171,PF05893	2	0.326625
sp.P47739.AL3A1.MOUSE	lnc-CidecAS	176	227	1.92	-0.8	0.58	PF00171,PF05893	2	0.326583
tr.H3BJB8.H3BJB8.MOUSE	lnc-CidecAS	626	677	1.86	-0.8	0.58	-	0	0.326458
tr.F6ZFT1.F6ZFT1.MOUSE	lnc-CidecAS	326	377	1.9	-0.8	0.57	PF00550	1	0.323208
tr.F6ZFT1.F6ZFT1.MOUSE	lnc-CidecAS	76	127	1.9	-0.8	0.57	PF00550	1	0.323208
sp.Q8VC30.TKFC.MOUSE	lnc-CidecAS	451	502	2.02	-0.8	0.56	PF02733,PF02734	2	0.320167
sp.Q8VC30.TKFC.MOUSE	lnc-CidecAS	801	852	1.97	-0.8	0.56	PF02733,PF02734	2	0.320042
sp.P47740.AL3A2.MOUSE	lnc-CidecAS	451	502	1.86	-0.8	0.55	PF00171,PF05893	2	0.316458
sp.Q60759.GCDH.MOUSE	lnc-CidecAS	751	802	2.04	-0.8	0.54	PF00441,PF02771,PF02770,PF08028	4	0.313542
sp.Q60759.GCDH.MOUSE	lnc-CidecAS	526	577	1.92	-0.8	0.54	PF00441,PF02771,PF02770,PF08028	4	0.31325
sp.Q60759.GCDH.MOUSE	lnc-CidecAS	601	652	1.9	-0.8	0.54	PF00441,PF02771,PF02770,PF08028	4	0.313208
sp.P52792.HXK4.MOUSE	lnc-CidecAS	801	852	2.03	-0.8	0.52	PF03727,PF00349	2	0.306833
tr.Q0PGA1.Q0PGA1.MOUSE	lnc-CidecAS	251	302	1.98	-0.8	0.51	PF00067	1	0.303417
tr.A0A2R8VHK1.A0A2R8VHK1.MOUSE	lnc-CidecAS	40	91	1.9	-0.8	0.51	PF02167	1	0.303208
tr.A0A2R8VHK1.A0A2R8VHK1.MOUSE	lnc-CidecAS	426	477	1.87	-0.8	0.51	PF02167	1	0.303125
sp.O54749.CP2J5.MOUSE	lnc-CidecAS	865	916	2.03	-0.8	0.5	PF00067	1	0.300167
sp.O54749.CP2J5.MOUSE	lnc-CidecAS	251	302	2.03	-0.8	0.5	PF00067	1	0.300167
sp.O54749.CP2J5.MOUSE	lnc-CidecAS	315	366	1.91	-0.8	0.5	PF00067	1	0.299917
sp.O54749.CP2J5.MOUSE	lnc-CidecAS	801	852	1.87	-0.8	0.5	PF00067	1	0.299792
tr.A0A0A6YY34.A0A0A6YY34.MOUSE	lnc-CidecAS	801	852	1.98	-0.8	0.47	PF00255	1	0.290083
tr.A0A0A6YY34.A0A0A6YY34.MOUSE	lnc-CidecAS	426	477	1.92	-0.8	0.47	PF00255	1	0.289917
tr.Q569X9.Q569X9.MOUSE	lnc-CidecAS	665	716	1.97	-0.8	0.46	PF00067	1	0.286708
sp.Q9D2G2.ODO2.MOUSE	lnc-CidecAS	40	91	1.96	-0.8	0.44	PF00198,PF00364	2	0.28
sp.Q91WD5.NDUS2.MOUSE	lnc-CidecAS	515	566	1.92	-0.8	0.41	PF00346	1	0.269917
sp.P06745.G6PI.MOUSE	lnc-CidecAS	801	852	2.04	-0.8	0.35	PF00342	1	0.250208
sp.P06745.G6PI.MOUSE	lnc-CidecAS	176	227	1.88	-0.8	0.35	PF00342	1	0.249833
sp.E9Q4Z2.ACACB.MOUSE	lnc-CidecAS	476	527	1.94	-0.8	0.34	PF08326,PF01039,PF02786,PF00289,PF02785,PF00364	6	0.246625
sp.O88833.CP4AA.MOUSE	lnc-CidecAS	315	366	1.9	-0.8	0.34	PF00067	1	0.246542
sp.O88833.CP4AA.MOUSE	lnc-CidecAS	151	202	1.87	-0.8	0.34	PF00067	1	0.246458
tr.Q3UEJ6.Q3UEJ6.MOUSE	lnc-CidecAS	476	527	2	-0.8	0.33	PF00343	1	0.243458
sp.A2A974.CP4CB.MOUSE	lnc-CidecAS	865	916	2.02	-0.8	0.32	PF00067	1	0.240167
tr.Q3UT49.Q3UT49.MOUSE	lnc-CidecAS	276	327	1.95	-0.8	0.3	PF00067	1	0.233333
sp.P68181.KAPCB.MOUSE	lnc-CidecAS	351	402	1.9	-0.8	0.3	PF00069,PF07714,PF14531	3	0.233208
sp.P06801.MAOX.MOUSE	lnc-CidecAS	665	716	1.89	-0.8	0.3	PF03949,PF00390	2	0.233167
sp.P06801.MAOX.MOUSE	lnc-CidecAS	1	52	1.88	-0.8	0.3	PF03949,PF00390	2	0.233167
sp.P50544.ACADV.MOUSE	lnc-CidecAS	526	577	1.87	-0.8	0.29	PF00441,PF02771,PF02770,PF08028	4	0.229792
tr.F2Z471.F2Z471.MOUSE	lnc-CidecAS	751	802	2.01	-0.8	0.28	PF01459	1	0.226792
tr.F2Z471.F2Z471.MOUSE	lnc-CidecAS	701	752	2.01	-0.8	0.28	PF01459	1	0.226792
tr.F2Z471.F2Z471.MOUSE	lnc-CidecAS	190	241	1.87	-0.8	0.28	PF01459	1	0.226458
tr.F8WIR1.F8WIR1.MOUSE	lnc-CidecAS	90	141	1.99	-0.8	0.25	PF00026,PF14543,PF07966	3	0.21675
tr.A2ABY3.A2ABY3.MOUSE	lnc-CidecAS	690	741	1.98	-0.8	0.25	PF01467	1	0.21675
tr.A2ABY3.A2ABY3.MOUSE	lnc-CidecAS	740	791	1.94	-0.8	0.25	PF01467	1	0.216625
tr.F8WIR1.F8WIR1.MOUSE	lnc-CidecAS	401	452	1.88	-0.8	0.25	PF00026,PF14543,PF07966	3	0.2165
sp.P97807.FUMH.MOUSE	lnc-CidecAS	176	227	2.04	-0.8	0.2	PF00206,PF10415	2	0.200208
sp.P47754.CAZA2.MOUSE	lnc-CidecAS	326	377	1.98	-0.8	0.2	PF01267	1	0.200083
sp.O35488.S27A2.MOUSE	lnc-CidecAS	840	891	1.94	-0.8	0.2	PF00501,PF13193	2	0.199958
tr.D3YUS1.D3YUS1.MOUSE	lnc-CidecAS	15	66	1.92	-0.8	0.2	PF00571	1	0.199917
sp.P97807.FUMH.MOUSE	lnc-CidecAS	876	927	1.89	-0.8	0.2	PF00206,PF10415	2	0.199833
sp.O35488.S27A2.MOUSE	lnc-CidecAS	176	227	1.86	-0.8	0.2	PF00501,PF13193	2	0.199792
sp.Q9QXD6.F16P1.MOUSE	lnc-CidecAS	215	266	2.03	-0.8	0.17	PF00316,PF18913	2	0.190167
sp.Q9QXD6.F16P1.MOUSE	lnc-CidecAS	815	866	1.95	-0.8	0.17	PF00316,PF18913	2	0.19
sp.P0CG49.UBB.MOUSE	lnc-CidecAS	251	302	1.82	-0.81	1	PF00240,PF11976,PF14560	3	0.466333
sp.P62897.CYC.MOUSE	lnc-CidecAS	176	227	1.82	-0.81	1	PF00034	1	0.466333
tr.D6RIL6.D6RIL6.MOUSE	lnc-CidecAS	165	216	1.82	-0.81	1	PF00180	1	0.466333
tr.B1ASZ3.B1ASZ3.MOUSE	lnc-CidecAS	740	791	1.8	-0.81	1	PF00370,PF02782	2	0.466292
sp.P63017.HSP7C.MOUSE	lnc-CidecAS	26	77	1.79	-0.81	1	PF00012,PF06723	2	0.466292
sp.Q99JY0.ECHB.MOUSE	lnc-CidecAS	376	427	1.74	-0.81	1	PF00108,PF02803,PF00109	3	0.466167
sp.P16627.HS71L.MOUSE	lnc-CidecAS	690	741	1.73	-0.81	1	PF00012,PF06723	2	0.466125
tr.B1ASZ3.B1ASZ3.MOUSE	lnc-CidecAS	290	341	1.71	-0.81	1	PF00370,PF02782	2	0.466083
tr.G3UWE1.G3UWE1.MOUSE	lnc-CidecAS	351	402	1.7	-0.81	1	PF02544	1	0.466083
tr.D6RIL6.D6RIL6.MOUSE	lnc-CidecAS	15	66	1.7	-0.81	1	PF00180	1	0.466083
tr.D3YXG6.D3YXG6.MOUSE	lnc-CidecAS	801	852	1.78	-0.81	0.67	PF04045	1	0.35625
sp.P49586.PCY1A.MOUSE	lnc-CidecAS	351	402	1.83	-0.81	0.61	PF01467	1	0.336375
sp.P49586.PCY1A.MOUSE	lnc-CidecAS	690	741	1.74	-0.81	0.61	PF01467	1	0.336167
sp.P35486.ODPA.MOUSE	lnc-CidecAS	776	827	1.8	-0.81	0.6	PF00676	1	0.332958
sp.P47739.AL3A1.MOUSE	lnc-CidecAS	90	141	1.84	-0.81	0.58	PF00171,PF05893	2	0.326417
sp.P47739.AL3A1.MOUSE	lnc-CidecAS	126	177	1.83	-0.81	0.58	PF00171,PF05893	2	0.326375
sp.Q8VC30.TKFC.MOUSE	lnc-CidecAS	315	366	1.71	-0.81	0.56	PF02733,PF02734	2	0.319417
tr.E9Q7A8.E9Q7A8.MOUSE	lnc-CidecAS	76	127	1.8	-0.81	0.53	PF00887	1	0.309625
sp.P52792.HXK4.MOUSE	lnc-CidecAS	201	252	1.8	-0.81	0.52	PF03727,PF00349	2	0.306292
tr.A0A2R8VHK1.A0A2R8VHK1.MOUSE	lnc-CidecAS	801	852	1.8	-0.81	0.51	PF02167	1	0.302958
tr.Q569X9.Q569X9.MOUSE	lnc-CidecAS	151	202	1.71	-0.81	0.46	PF00067	1	0.286083
sp.Q91WD5.NDUS2.MOUSE	lnc-CidecAS	651	702	1.81	-0.81	0.41	PF00346	1	0.269667
sp.Q91WD5.NDUS2.MOUSE	lnc-CidecAS	451	502	1.8	-0.81	0.41	PF00346	1	0.269625
sp.Q91WD5.NDUS2.MOUSE	lnc-CidecAS	440	491	1.8	-0.81	0.41	PF00346	1	0.269625
sp.Q64521.GPDM.MOUSE	lnc-CidecAS	276	327	1.74	-0.81	0.36	PF01266,PF16901,PF13499,PF00890	4	0.252833
tr.E0CYI4.E0CYI4.MOUSE	lnc-CidecAS	290	341	1.85	-0.81	0.35	PF08240	1	0.24975
sp.P06745.G6PI.MOUSE	lnc-CidecAS	876	927	1.81	-0.81	0.35	PF00342	1	0.249667
tr.E0CYI4.E0CYI4.MOUSE	lnc-CidecAS	40	91	1.79	-0.81	0.35	PF08240	1	0.249625
sp.Q9Z2V4.PCKGC.MOUSE	lnc-CidecAS	190	241	1.75	-0.81	0.35	PF00821,PF17297	2	0.2495
sp.Q9Z2V4.PCKGC.MOUSE	lnc-CidecAS	351	402	1.71	-0.81	0.35	PF00821,PF17297	2	0.249417
sp.O88833.CP4AA.MOUSE	lnc-CidecAS	801	852	1.83	-0.81	0.34	PF00067	1	0.246375
sp.O88833.CP4AA.MOUSE	lnc-CidecAS	665	716	1.75	-0.81	0.34	PF00067	1	0.246167
sp.O88833.CP4AA.MOUSE	lnc-CidecAS	865	916	1.73	-0.81	0.34	PF00067	1	0.246125
sp.O88833.CP4AA.MOUSE	lnc-CidecAS	526	577	1.7	-0.81	0.34	PF00067	1	0.246083
tr.Q3UEJ6.Q3UEJ6.MOUSE	lnc-CidecAS	715	766	1.78	-0.81	0.33	PF00343	1	0.242917
sp.Q8K2B3.SDHA.MOUSE	lnc-CidecAS	890	941	1.73	-0.81	0.33	PF00890,PF02910	2	0.242792
tr.Q3UT49.Q3UT49.MOUSE	lnc-CidecAS	565	616	1.83	-0.81	0.3	PF00067	1	0.233042
sp.P68181.KAPCB.MOUSE	lnc-CidecAS	576	627	1.81	-0.81	0.3	PF00069,PF07714,PF14531	3	0.233
tr.F2Z471.F2Z471.MOUSE	lnc-CidecAS	240	291	1.83	-0.81	0.28	PF01459	1	0.226375
sp.Q9D0F9.PGM1.MOUSE	lnc-CidecAS	40	91	1.81	-0.81	0.28	PF02878,PF02880,PF02879,PF00408	4	0.226333
sp.Q9D0F9.PGM1.MOUSE	lnc-CidecAS	726	777	1.8	-0.81	0.28	PF02878,PF02880,PF02879,PF00408	4	0.226292
sp.Q9CZ13.QCR1.MOUSE	lnc-CidecAS	115	166	1.8	-0.81	0.25	PF00675,PF05193	2	0.216292
tr.F8WIR1.F8WIR1.MOUSE	lnc-CidecAS	51	102	1.8	-0.81	0.25	PF00026,PF14543,PF07966	3	0.216292
tr.A2ABY3.A2ABY3.MOUSE	lnc-CidecAS	801	852	1.79	-0.81	0.25	PF01467	1	0.216292
tr.F8WIR1.F8WIR1.MOUSE	lnc-CidecAS	251	302	1.78	-0.81	0.25	PF00026,PF14543,PF07966	3	0.21625
sp.Q9CZ13.QCR1.MOUSE	lnc-CidecAS	90	141	1.78	-0.81	0.25	PF00675,PF05193	2	0.21625
tr.A2ABY3.A2ABY3.MOUSE	lnc-CidecAS	576	627	1.76	-0.81	0.25	PF01467	1	0.216208
sp.P21278.GNA11.MOUSE	lnc-CidecAS	776	827	1.73	-0.81	0.25	PF00503,PF00025	2	0.216125
tr.F8WIR1.F8WIR1.MOUSE	lnc-CidecAS	801	852	1.71	-0.81	0.25	PF00026,PF14543,PF07966	3	0.216083
sp.P97807.FUMH.MOUSE	lnc-CidecAS	251	302	1.81	-0.81	0.2	PF00206,PF10415	2	0.199667
sp.Q9DBG1.CP27A.MOUSE	lnc-CidecAS	90	141	1.81	-0.81	0.2	PF00067	1	0.199667
sp.P97807.FUMH.MOUSE	lnc-CidecAS	801	852	1.79	-0.81	0.2	PF00206,PF10415	2	0.199625
sp.P47754.CAZA2.MOUSE	lnc-CidecAS	526	577	1.75	-0.81	0.2	PF01267	1	0.1995
tr.D3YUS1.D3YUS1.MOUSE	lnc-CidecAS	351	402	1.72	-0.81	0.2	PF00571	1	0.199458
tr.D3YUS1.D3YUS1.MOUSE	lnc-CidecAS	165	216	1.7	-0.81	0.2	PF00571	1	0.199417
sp.Q9QXD6.F16P1.MOUSE	lnc-CidecAS	315	366	1.84	-0.81	0.17	PF00316,PF18913	2	0.18975
sp.Q9QXD6.F16P1.MOUSE	lnc-CidecAS	526	577	1.7	-0.81	0.17	PF00316,PF18913	2	0.189417
sp.Q9WUM5.SUCA.MOUSE	lnc-CidecAS	76	127	1.68	-0.82	1	PF02629,PF00549,PF13607	3	0.466
tr.G3UWE1.G3UWE1.MOUSE	lnc-CidecAS	65	116	1.68	-0.82	1	PF02544	1	0.466
sp.Q9WUM5.SUCA.MOUSE	lnc-CidecAS	576	627	1.67	-0.82	1	PF02629,PF00549,PF13607	3	0.466
tr.A0A087WPT4.A0A087WPT4.MOUSE	lnc-CidecAS	76	127	1.6	-0.82	1	PF00180	1	0.465833
sp.Q99JY0.ECHB.MOUSE	lnc-CidecAS	751	802	1.58	-0.82	1	PF00108,PF02803,PF00109	3	0.465792
sp.P16627.HS71L.MOUSE	lnc-CidecAS	551	602	1.58	-0.82	1	PF00012,PF06723	2	0.465792
tr.G3UWE1.G3UWE1.MOUSE	lnc-CidecAS	326	377	1.58	-0.82	1	PF02544	1	0.465792
tr.B1ASZ3.B1ASZ3.MOUSE	lnc-CidecAS	90	141	1.55	-0.82	1	PF00370,PF02782	2	0.465708
tr.G3UWE1.G3UWE1.MOUSE	lnc-CidecAS	176	227	1.54	-0.82	1	PF02544	1	0.465708
sp.P48771.CX7A2.MOUSE	lnc-CidecAS	251	302	1.69	-0.82	0.63	PF02238	1	0.342708
sp.P48771.CX7A2.MOUSE	lnc-CidecAS	376	427	1.68	-0.82	0.63	PF02238	1	0.342667
sp.P48771.CX7A2.MOUSE	lnc-CidecAS	801	852	1.67	-0.82	0.63	PF02238	1	0.342667
sp.P48771.CX7A2.MOUSE	lnc-CidecAS	126	177	1.67	-0.82	0.63	PF02238	1	0.342667
sp.P48771.CX7A2.MOUSE	lnc-CidecAS	51	102	1.6	-0.82	0.63	PF02238	1	0.3425
sp.A2AKK5.ACNT1.MOUSE	lnc-CidecAS	840	891	1.69	-0.82	0.62	PF08840,PF04775,PF03959	3	0.339375
sp.A2AKK5.ACNT1.MOUSE	lnc-CidecAS	876	927	1.67	-0.82	0.62	PF08840,PF04775,PF03959	3	0.339333
sp.A2AKK5.ACNT1.MOUSE	lnc-CidecAS	651	702	1.54	-0.82	0.62	PF08840,PF04775,PF03959	3	0.339042
sp.A2AKK5.ACNT1.MOUSE	lnc-CidecAS	451	502	1.52	-0.82	0.62	PF08840,PF04775,PF03959	3	0.338958
sp.P49586.PCY1A.MOUSE	lnc-CidecAS	801	852	1.69	-0.82	0.61	PF01467	1	0.336042
sp.P35486.ODPA.MOUSE	lnc-CidecAS	301	352	1.61	-0.82	0.6	PF00676	1	0.3325
tr.H3BJB8.H3BJB8.MOUSE	lnc-CidecAS	426	477	1.61	-0.82	0.58	-	0	0.325833
sp.P47739.AL3A1.MOUSE	lnc-CidecAS	251	302	1.55	-0.82	0.58	PF00171,PF05893	2	0.325708
tr.H3BJB8.H3BJB8.MOUSE	lnc-CidecAS	251	302	1.54	-0.82	0.58	-	0	0.325708
tr.H3BJB8.H3BJB8.MOUSE	lnc-CidecAS	765	816	1.53	-0.82	0.58	-	0	0.325667
tr.H3BJB8.H3BJB8.MOUSE	lnc-CidecAS	801	852	1.52	-0.82	0.58	-	0	0.325625
tr.F6ZFT1.F6ZFT1.MOUSE	lnc-CidecAS	576	627	1.56	-0.82	0.57	PF00550	1	0.322417
sp.Q8VC30.TKFC.MOUSE	lnc-CidecAS	826	877	1.54	-0.82	0.56	PF02733,PF02734	2	0.319042
sp.Q8VC30.TKFC.MOUSE	lnc-CidecAS	251	302	1.54	-0.82	0.56	PF02733,PF02734	2	0.319042
sp.P47740.AL3A2.MOUSE	lnc-CidecAS	351	402	1.6	-0.82	0.55	PF00171,PF05893	2	0.315833
sp.P47740.AL3A2.MOUSE	lnc-CidecAS	501	552	1.55	-0.82	0.55	PF00171,PF05893	2	0.315708
sp.P47740.AL3A2.MOUSE	lnc-CidecAS	576	627	1.52	-0.82	0.55	PF00171,PF05893	2	0.315625
tr.E9Q7A8.E9Q7A8.MOUSE	lnc-CidecAS	101	152	1.64	-0.82	0.53	PF00887	1	0.30925
tr.E9Q7A8.E9Q7A8.MOUSE	lnc-CidecAS	701	752	1.62	-0.82	0.53	PF00887	1	0.309208
sp.Q9CWK8.SNX2.MOUSE	lnc-CidecAS	576	627	1.65	-0.82	0.51	PF09325,PF03700,PF00787	3	0.302625
tr.Q0PGA1.Q0PGA1.MOUSE	lnc-CidecAS	351	402	1.64	-0.82	0.51	PF00067	1	0.302583
tr.A0A2R8VHK1.A0A2R8VHK1.MOUSE	lnc-CidecAS	415	466	1.6	-0.82	0.51	PF02167	1	0.3025
sp.Q9CWK8.SNX2.MOUSE	lnc-CidecAS	876	927	1.58	-0.82	0.51	PF09325,PF03700,PF00787	3	0.302458
sp.Q9CWK8.SNX2.MOUSE	lnc-CidecAS	201	252	1.54	-0.82	0.51	PF09325,PF03700,PF00787	3	0.302375
tr.A0A0A6YY34.A0A0A6YY34.MOUSE	lnc-CidecAS	76	127	1.59	-0.82	0.47	PF00255	1	0.289125
sp.Q8VCH0.THIKB.MOUSE	lnc-CidecAS	501	552	1.63	-0.82	0.46	PF00108,PF02803	2	0.285917
sp.Q8VCH0.THIKB.MOUSE	lnc-CidecAS	740	791	1.58	-0.82	0.46	PF00108,PF02803	2	0.285792
sp.Q9D2G2.ODO2.MOUSE	lnc-CidecAS	590	641	1.67	-0.82	0.44	PF00198,PF00364	2	0.279333
sp.Q9D2G2.ODO2.MOUSE	lnc-CidecAS	390	441	1.61	-0.82	0.44	PF00198,PF00364	2	0.279167
sp.Q9CX00.IST1.MOUSE	lnc-CidecAS	76	127	1.64	-0.82	0.41	PF03398	1	0.26925
sp.Q91V92.ACLY.MOUSE	lnc-CidecAS	276	327	1.67	-0.82	0.39	PF16114,PF00285,PF00549,PF02629	4	0.262667
tr.A0A286YCI8.A0A286YCI8.MOUSE	lnc-CidecAS	715	766	1.66	-0.82	0.39	PF14604,PF00018,PF07653,PF02208	4	0.262625
sp.Q64521.GPDM.MOUSE	lnc-CidecAS	476	527	1.63	-0.82	0.36	PF01266,PF16901,PF13499,PF00890	4	0.252583
tr.E0CYI4.E0CYI4.MOUSE	lnc-CidecAS	251	302	1.62	-0.82	0.35	PF08240	1	0.249208
sp.Q9Z2V4.PCKGC.MOUSE	lnc-CidecAS	865	916	1.59	-0.82	0.35	PF00821,PF17297	2	0.249125
sp.Q9Z2V4.PCKGC.MOUSE	lnc-CidecAS	640	691	1.59	-0.82	0.35	PF00821,PF17297	2	0.249125
tr.E0CYI4.E0CYI4.MOUSE	lnc-CidecAS	690	741	1.55	-0.82	0.35	PF08240	1	0.249042
sp.O88833.CP4AA.MOUSE	lnc-CidecAS	1	52	1.67	-0.82	0.34	PF00067	1	0.246
sp.O88833.CP4AA.MOUSE	lnc-CidecAS	251	302	1.56	-0.82	0.34	PF00067	1	0.24575
sp.O88833.CP4AA.MOUSE	lnc-CidecAS	26	77	1.54	-0.82	0.34	PF00067	1	0.245708
tr.Q3UT49.Q3UT49.MOUSE	lnc-CidecAS	151	202	1.59	-0.82	0.3	PF00067	1	0.232458
sp.P68181.KAPCB.MOUSE	lnc-CidecAS	76	127	1.57	-0.82	0.3	PF00069,PF07714,PF14531	3	0.232417
sp.P50544.ACADV.MOUSE	lnc-CidecAS	801	852	1.66	-0.82	0.29	PF00441,PF02771,PF02770,PF08028	4	0.229292
tr.F2Z471.F2Z471.MOUSE	lnc-CidecAS	601	652	1.63	-0.82	0.28	PF01459	1	0.225917
sp.Q9CZ13.QCR1.MOUSE	lnc-CidecAS	815	866	1.67	-0.82	0.25	PF00675,PF05193	2	0.216
sp.P21278.GNA11.MOUSE	lnc-CidecAS	290	341	1.62	-0.82	0.25	PF00503,PF00025	2	0.215875
sp.Q9CZ13.QCR1.MOUSE	lnc-CidecAS	801	852	1.59	-0.82	0.25	PF00675,PF05193	2	0.215792
sp.Q9CZ13.QCR1.MOUSE	lnc-CidecAS	751	802	1.59	-0.82	0.25	PF00675,PF05193	2	0.215792
tr.A2ABY3.A2ABY3.MOUSE	lnc-CidecAS	76	127	1.58	-0.82	0.25	PF01467	1	0.215792
sp.Q9Z2I9.SUCB1.MOUSE	lnc-CidecAS	740	791	1.55	-0.82	0.25	PF08442,PF00549,PF13549	3	0.215708
sp.Q9CZ13.QCR1.MOUSE	lnc-CidecAS	376	427	1.54	-0.82	0.25	PF00675,PF05193	2	0.215708
tr.A2ABY3.A2ABY3.MOUSE	lnc-CidecAS	90	141	1.53	-0.82	0.25	PF01467	1	0.215667
sp.Q9CZ13.QCR1.MOUSE	lnc-CidecAS	790	841	1.52	-0.82	0.25	PF00675,PF05193	2	0.215625
sp.Q4LDG0.S27A5.MOUSE	lnc-CidecAS	526	577	1.6	-0.82	0.22	PF00501,PF13193	2	0.205833
sp.P52825.CPT2.MOUSE	lnc-CidecAS	801	852	1.67	-0.82	0.2	PF00755	1	0.199333
sp.Q9DBG1.CP27A.MOUSE	lnc-CidecAS	476	527	1.64	-0.82	0.2	PF00067	1	0.19925
tr.D3YUS1.D3YUS1.MOUSE	lnc-CidecAS	140	191	1.62	-0.82	0.2	PF00571	1	0.199208
sp.P97807.FUMH.MOUSE	lnc-CidecAS	390	441	1.6	-0.82	0.2	PF00206,PF10415	2	0.199167
sp.P47754.CAZA2.MOUSE	lnc-CidecAS	315	366	1.58	-0.82	0.2	PF01267	1	0.199125
sp.Q9DBG1.CP27A.MOUSE	lnc-CidecAS	151	202	1.55	-0.82	0.2	PF00067	1	0.199042
tr.D3YUS1.D3YUS1.MOUSE	lnc-CidecAS	465	516	1.54	-0.82	0.2	PF00571	1	0.199042
sp.P52825.CPT2.MOUSE	lnc-CidecAS	176	227	1.52	-0.82	0.2	PF00755	1	0.198958
sp.P47754.CAZA2.MOUSE	lnc-CidecAS	165	216	1.52	-0.82	0.2	PF01267	1	0.198958
sp.Q9QXD6.F16P1.MOUSE	lnc-CidecAS	740	791	1.69	-0.82	0.17	PF00316,PF18913	2	0.189375
sp.Q9QXD6.F16P1.MOUSE	lnc-CidecAS	176	227	1.66	-0.82	0.17	PF00316,PF18913	2	0.189292
sp.Q9QXD6.F16P1.MOUSE	lnc-CidecAS	115	166	1.65	-0.82	0.17	PF00316,PF18913	2	0.189292
sp.Q9QXD6.F16P1.MOUSE	lnc-CidecAS	401	452	1.54	-0.82	0.17	PF00316,PF18913	2	0.189042
sp.Q9QXD6.F16P1.MOUSE	lnc-CidecAS	376	427	1.51	-0.82	0.17	PF00316,PF18913	2	0.188958
tr.A0A0G2JF23.A0A0G2JF23.MOUSE	lnc-CidecAS	801	852	1.5	-0.83	1	PF00056,PF02866	2	0.465583
sp.P62897.CYC.MOUSE	lnc-CidecAS	326	377	1.5	-0.83	1	PF00034	1	0.465583
sp.P16627.HS71L.MOUSE	lnc-CidecAS	565	616	1.47	-0.83	1	PF00012,PF06723	2	0.465542
sp.Q99JY0.ECHB.MOUSE	lnc-CidecAS	601	652	1.46	-0.83	1	PF00108,PF02803,PF00109	3	0.4655
tr.B1ASZ3.B1ASZ3.MOUSE	lnc-CidecAS	576	627	1.46	-0.83	1	PF00370,PF02782	2	0.4655
sp.Q9DBF1.AL7A1.MOUSE	lnc-CidecAS	190	241	1.46	-0.83	1	PF00171	1	0.4655
sp.P63017.HSP7C.MOUSE	lnc-CidecAS	526	577	1.45	-0.83	1	PF00012,PF06723	2	0.465458
tr.D6RIL6.D6RIL6.MOUSE	lnc-CidecAS	465	516	1.45	-0.83	1	PF00180	1	0.465458
tr.G3UWE1.G3UWE1.MOUSE	lnc-CidecAS	251	302	1.45	-0.83	1	PF02544	1	0.465458
tr.A0A087WPT4.A0A087WPT4.MOUSE	lnc-CidecAS	226	277	1.45	-0.83	1	PF00180	1	0.465458
sp.P63017.HSP7C.MOUSE	lnc-CidecAS	151	202	1.41	-0.83	1	PF00012,PF06723	2	0.465375
tr.A0A087WPT4.A0A087WPT4.MOUSE	lnc-CidecAS	576	627	1.4	-0.83	1	PF00180	1	0.465375
sp.Q99JY0.ECHB.MOUSE	lnc-CidecAS	215	266	1.4	-0.83	1	PF00108,PF02803,PF00109	3	0.465375
sp.P63017.HSP7C.MOUSE	lnc-CidecAS	640	691	1.38	-0.83	1	PF00012,PF06723	2	0.465292
sp.Q99JY0.ECHB.MOUSE	lnc-CidecAS	90	141	1.38	-0.83	1	PF00108,PF02803,PF00109	3	0.465292
tr.D6RIL6.D6RIL6.MOUSE	lnc-CidecAS	351	402	1.37	-0.83	1	PF00180	1	0.465292
sp.P63017.HSP7C.MOUSE	lnc-CidecAS	865	916	1.35	-0.83	1	PF00012,PF06723	2	0.46525
tr.D3YXG6.D3YXG6.MOUSE	lnc-CidecAS	576	627	1.44	-0.83	0.67	PF04045	1	0.355458
sp.A2AKK5.ACNT1.MOUSE	lnc-CidecAS	465	516	1.5	-0.83	0.62	PF08840,PF04775,PF03959	3	0.338917
sp.A2AKK5.ACNT1.MOUSE	lnc-CidecAS	276	327	1.47	-0.83	0.62	PF08840,PF04775,PF03959	3	0.338875
sp.A2AKK5.ACNT1.MOUSE	lnc-CidecAS	65	116	1.46	-0.83	0.62	PF08840,PF04775,PF03959	3	0.338833
sp.A2AKK5.ACNT1.MOUSE	lnc-CidecAS	890	941	1.45	-0.83	0.62	PF08840,PF04775,PF03959	3	0.338792
sp.P49586.PCY1A.MOUSE	lnc-CidecAS	740	791	1.42	-0.83	0.61	PF01467	1	0.335417
sp.P49586.PCY1A.MOUSE	lnc-CidecAS	76	127	1.36	-0.83	0.61	PF01467	1	0.33525
sp.Q9R0H0.ACOX1.MOUSE	lnc-CidecAS	251	302	1.48	-0.83	0.6	PF01756,PF14749,PF02770	3	0.332208
sp.P35486.ODPA.MOUSE	lnc-CidecAS	290	341	1.4	-0.83	0.6	PF00676	1	0.332042
sp.P47739.AL3A1.MOUSE	lnc-CidecAS	576	627	1.39	-0.83	0.58	PF00171,PF05893	2	0.325333
sp.P47739.AL3A1.MOUSE	lnc-CidecAS	376	427	1.37	-0.83	0.58	PF00171,PF05893	2	0.325292
sp.Q60759.GCDH.MOUSE	lnc-CidecAS	290	341	1.5	-0.83	0.54	PF00441,PF02771,PF02770,PF08028	4	0.31225
sp.Q60759.GCDH.MOUSE	lnc-CidecAS	315	366	1.35	-0.83	0.54	PF00441,PF02771,PF02770,PF08028	4	0.311917
tr.E9Q7A8.E9Q7A8.MOUSE	lnc-CidecAS	576	627	1.39	-0.83	0.53	PF00887	1	0.308667
sp.P52792.HXK4.MOUSE	lnc-CidecAS	865	916	1.5	-0.83	0.52	PF03727,PF00349	2	0.305583
sp.P52792.HXK4.MOUSE	lnc-CidecAS	640	691	1.37	-0.83	0.52	PF03727,PF00349	2	0.305292
sp.Q9CWK8.SNX2.MOUSE	lnc-CidecAS	190	241	1.49	-0.83	0.51	PF09325,PF03700,PF00787	3	0.30225
tr.Q0PGA1.Q0PGA1.MOUSE	lnc-CidecAS	101	152	1.48	-0.83	0.51	PF00067	1	0.302208
tr.Q0PGA1.Q0PGA1.MOUSE	lnc-CidecAS	701	752	1.47	-0.83	0.51	PF00067	1	0.302208
tr.Q0PGA1.Q0PGA1.MOUSE	lnc-CidecAS	40	91	1.47	-0.83	0.51	PF00067	1	0.302208
sp.O54749.CP2J5.MOUSE	lnc-CidecAS	1	52	1.44	-0.83	0.5	PF00067	1	0.298792
sp.O54749.CP2J5.MOUSE	lnc-CidecAS	26	77	1.41	-0.83	0.5	PF00067	1	0.298708
sp.O54749.CP2J5.MOUSE	lnc-CidecAS	665	716	1.39	-0.83	0.5	PF00067	1	0.298667
sp.Q8VCH0.THIKB.MOUSE	lnc-CidecAS	651	702	1.45	-0.83	0.46	PF00108,PF02803	2	0.285458
sp.Q9D2G2.ODO2.MOUSE	lnc-CidecAS	501	552	1.37	-0.83	0.44	PF00198,PF00364	2	0.278625
sp.Q9D2G2.ODO2.MOUSE	lnc-CidecAS	190	241	1.37	-0.83	0.44	PF00198,PF00364	2	0.278625
sp.Q9CX00.IST1.MOUSE	lnc-CidecAS	576	627	1.47	-0.83	0.41	PF03398	1	0.268875
sp.Q91WD5.NDUS2.MOUSE	lnc-CidecAS	876	927	1.46	-0.83	0.41	PF00346	1	0.268833
sp.Q91WD5.NDUS2.MOUSE	lnc-CidecAS	40	91	1.37	-0.83	0.41	PF00346	1	0.268625
sp.Q91WD5.NDUS2.MOUSE	lnc-CidecAS	790	841	1.35	-0.83	0.41	PF00346	1	0.268583
tr.E0CYI4.E0CYI4.MOUSE	lnc-CidecAS	740	791	1.45	-0.83	0.35	PF08240	1	0.248792
sp.P06745.G6PI.MOUSE	lnc-CidecAS	390	441	1.43	-0.83	0.35	PF00342	1	0.24875
sp.P06745.G6PI.MOUSE	lnc-CidecAS	251	302	1.38	-0.83	0.35	PF00342	1	0.248625
sp.P06745.G6PI.MOUSE	lnc-CidecAS	315	366	1.37	-0.83	0.35	PF00342	1	0.248625
sp.E9Q4Z2.ACACB.MOUSE	lnc-CidecAS	715	766	1.38	-0.83	0.34	PF08326,PF01039,PF02786,PF00289,PF02785,PF00364	6	0.245292
sp.O88833.CP4AA.MOUSE	lnc-CidecAS	490	541	1.37	-0.83	0.34	PF00067	1	0.245292
sp.A2A974.CP4CB.MOUSE	lnc-CidecAS	676	727	1.43	-0.83	0.32	PF00067	1	0.23875
tr.Q3UT49.Q3UT49.MOUSE	lnc-CidecAS	465	516	1.46	-0.83	0.3	PF00067	1	0.232167
sp.P06801.MAOX.MOUSE	lnc-CidecAS	151	202	1.45	-0.83	0.3	PF03949,PF00390	2	0.232125
sp.P06801.MAOX.MOUSE	lnc-CidecAS	726	777	1.39	-0.83	0.3	PF03949,PF00390	2	0.232
tr.F2Z471.F2Z471.MOUSE	lnc-CidecAS	165	216	1.48	-0.83	0.28	PF01459	1	0.225542
tr.F2Z471.F2Z471.MOUSE	lnc-CidecAS	476	527	1.43	-0.83	0.28	PF01459	1	0.225417
tr.F2Z471.F2Z471.MOUSE	lnc-CidecAS	390	441	1.38	-0.83	0.28	PF01459	1	0.225292
tr.F2Z471.F2Z471.MOUSE	lnc-CidecAS	465	516	1.37	-0.83	0.28	PF01459	1	0.225292
sp.P21278.GNA11.MOUSE	lnc-CidecAS	351	402	1.49	-0.83	0.25	PF00503,PF00025	2	0.215583
sp.Q9CZ13.QCR1.MOUSE	lnc-CidecAS	126	177	1.46	-0.83	0.25	PF00675,PF05193	2	0.2155
sp.P21278.GNA11.MOUSE	lnc-CidecAS	76	127	1.42	-0.83	0.25	PF00503,PF00025	2	0.215417
sp.Q9CZ13.QCR1.MOUSE	lnc-CidecAS	601	652	1.4	-0.83	0.25	PF00675,PF05193	2	0.215375
sp.P21278.GNA11.MOUSE	lnc-CidecAS	576	627	1.36	-0.83	0.25	PF00503,PF00025	2	0.21525
sp.P21278.GNA11.MOUSE	lnc-CidecAS	790	841	1.35	-0.83	0.25	PF00503,PF00025	2	0.21525
sp.P97807.FUMH.MOUSE	lnc-CidecAS	640	691	1.43	-0.83	0.2	PF00206,PF10415	2	0.19875
sp.O35488.S27A2.MOUSE	lnc-CidecAS	801	852	1.4	-0.83	0.2	PF00501,PF13193	2	0.198708
sp.P52825.CPT2.MOUSE	lnc-CidecAS	676	727	1.4	-0.83	0.2	PF00755	1	0.198708
sp.O35488.S27A2.MOUSE	lnc-CidecAS	640	691	1.38	-0.83	0.2	PF00501,PF13193	2	0.198625
sp.Q9DBG1.CP27A.MOUSE	lnc-CidecAS	640	691	1.37	-0.83	0.2	PF00067	1	0.198625
sp.O35488.S27A2.MOUSE	lnc-CidecAS	865	916	1.36	-0.83	0.2	PF00501,PF13193	2	0.198583
sp.O35488.S27A2.MOUSE	lnc-CidecAS	490	541	1.36	-0.83	0.2	PF00501,PF13193	2	0.198583
sp.Q9QXD6.F16P1.MOUSE	lnc-CidecAS	190	241	1.38	-0.83	0.17	PF00316,PF18913	2	0.188625
sp.Q99JY0.ECHB.MOUSE	lnc-CidecAS	801	852	1.33	-0.84	1	PF00108,PF02803,PF00109	3	0.465208
sp.O08749.DLDH.MOUSE	lnc-CidecAS	665	716	1.33	-0.84	1	PF07992,PF02852,PF00070,PF12831,PF13450,PF00890,PF01134	7	0.465208
sp.P16627.HS71L.MOUSE	lnc-CidecAS	1	52	1.32	-0.84	1	PF00012,PF06723	2	0.465167
sp.P63017.HSP7C.MOUSE	lnc-CidecAS	176	227	1.31	-0.84	1	PF00012,PF06723	2	0.465125
tr.D6RIL6.D6RIL6.MOUSE	lnc-CidecAS	526	577	1.3	-0.84	1	PF00180	1	0.465125
tr.D6RIL6.D6RIL6.MOUSE	lnc-CidecAS	140	191	1.29	-0.84	1	PF00180	1	0.465083
sp.O08749.DLDH.MOUSE	lnc-CidecAS	640	691	1.28	-0.84	1	PF07992,PF02852,PF00070,PF12831,PF13450,PF00890,PF01134	7	0.465083
tr.D6RIL6.D6RIL6.MOUSE	lnc-CidecAS	315	366	1.28	-0.84	1	PF00180	1	0.465083
sp.P16627.HS71L.MOUSE	lnc-CidecAS	90	141	1.28	-0.84	1	PF00012,PF06723	2	0.465083
tr.G3UWE1.G3UWE1.MOUSE	lnc-CidecAS	240	291	1.27	-0.84	1	PF02544	1	0.465042
tr.A0A087WPT4.A0A087WPT4.MOUSE	lnc-CidecAS	701	752	1.26	-0.84	1	PF00180	1	0.465042
sp.Q9DBF1.AL7A1.MOUSE	lnc-CidecAS	651	702	1.26	-0.84	1	PF00171	1	0.465042
sp.P16627.HS71L.MOUSE	lnc-CidecAS	526	577	1.26	-0.84	1	PF00012,PF06723	2	0.465042
sp.P16627.HS71L.MOUSE	lnc-CidecAS	726	777	1.25	-0.84	1	PF00012,PF06723	2	0.465
sp.O08749.DLDH.MOUSE	lnc-CidecAS	151	202	1.22	-0.84	1	PF07992,PF02852,PF00070,PF12831,PF13450,PF00890,PF01134	7	0.464917
sp.P62897.CYC.MOUSE	lnc-CidecAS	251	302	1.21	-0.84	1	PF00034	1	0.464917
sp.P0CG49.UBB.MOUSE	lnc-CidecAS	76	127	1.21	-0.84	1	PF00240,PF11976,PF14560	3	0.464917
sp.Q99JY0.ECHB.MOUSE	lnc-CidecAS	776	827	1.2	-0.84	1	PF00108,PF02803,PF00109	3	0.464875
sp.Q9DBF1.AL7A1.MOUSE	lnc-CidecAS	640	691	1.19	-0.84	1	PF00171	1	0.464875
sp.P62897.CYC.MOUSE	lnc-CidecAS	801	852	1.18	-0.84	1	PF00034	1	0.464833
sp.P48771.CX7A2.MOUSE	lnc-CidecAS	365	416	1.28	-0.84	0.63	PF02238	1	0.34175
sp.P49586.PCY1A.MOUSE	lnc-CidecAS	576	627	1.3	-0.84	0.61	PF01467	1	0.335125
sp.P47739.AL3A1.MOUSE	lnc-CidecAS	751	802	1.32	-0.84	0.58	PF00171,PF05893	2	0.325167
sp.P47739.AL3A1.MOUSE	lnc-CidecAS	776	827	1.28	-0.84	0.58	PF00171,PF05893	2	0.325083
tr.H3BJB8.H3BJB8.MOUSE	lnc-CidecAS	326	377	1.26	-0.84	0.58	-	0	0.325042
sp.P47739.AL3A1.MOUSE	lnc-CidecAS	351	402	1.2	-0.84	0.58	PF00171,PF05893	2	0.324875
tr.F6ZFT1.F6ZFT1.MOUSE	lnc-CidecAS	626	677	1.26	-0.84	0.57	PF00550	1	0.321708
tr.F6ZFT1.F6ZFT1.MOUSE	lnc-CidecAS	765	816	1.24	-0.84	0.57	PF00550	1	0.321625
sp.Q8VC30.TKFC.MOUSE	lnc-CidecAS	201	252	1.33	-0.84	0.56	PF02733,PF02734	2	0.318542
sp.Q8VC30.TKFC.MOUSE	lnc-CidecAS	576	627	1.32	-0.84	0.56	PF02733,PF02734	2	0.3185
sp.P47740.AL3A2.MOUSE	lnc-CidecAS	865	916	1.32	-0.84	0.55	PF00171,PF05893	2	0.315167
sp.P47740.AL3A2.MOUSE	lnc-CidecAS	76	127	1.21	-0.84	0.55	PF00171,PF05893	2	0.314917
sp.Q60759.GCDH.MOUSE	lnc-CidecAS	576	627	1.29	-0.84	0.54	PF00441,PF02771,PF02770,PF08028	4	0.31175
tr.E9Q7A8.E9Q7A8.MOUSE	lnc-CidecAS	615	666	1.33	-0.84	0.53	PF00887	1	0.308542
tr.E9Q7A8.E9Q7A8.MOUSE	lnc-CidecAS	426	477	1.29	-0.84	0.53	PF00887	1	0.308417
tr.E9Q7A8.E9Q7A8.MOUSE	lnc-CidecAS	90	141	1.23	-0.84	0.53	PF00887	1	0.308292
sp.P52792.HXK4.MOUSE	lnc-CidecAS	576	627	1.24	-0.84	0.52	PF03727,PF00349	2	0.304958
sp.P52792.HXK4.MOUSE	lnc-CidecAS	190	241	1.21	-0.84	0.52	PF03727,PF00349	2	0.304917
tr.Q0PGA1.Q0PGA1.MOUSE	lnc-CidecAS	226	277	1.3	-0.84	0.51	PF00067	1	0.301792
tr.A0A2R8VHK1.A0A2R8VHK1.MOUSE	lnc-CidecAS	576	627	1.26	-0.84	0.51	PF02167	1	0.301708
tr.Q0PGA1.Q0PGA1.MOUSE	lnc-CidecAS	801	852	1.25	-0.84	0.51	PF00067	1	0.301667
tr.Q0PGA1.Q0PGA1.MOUSE	lnc-CidecAS	76	127	1.24	-0.84	0.51	PF00067	1	0.301625
sp.Q9CWK8.SNX2.MOUSE	lnc-CidecAS	865	916	1.18	-0.84	0.51	PF09325,PF03700,PF00787	3	0.3015
tr.Q0PGA1.Q0PGA1.MOUSE	lnc-CidecAS	576	627	1.17	-0.84	0.51	PF00067	1	0.301458
tr.A0A2R8VHK1.A0A2R8VHK1.MOUSE	lnc-CidecAS	76	127	1.16	-0.84	0.51	PF02167	1	0.301458
sp.O54749.CP2J5.MOUSE	lnc-CidecAS	490	541	1.34	-0.84	0.5	PF00067	1	0.298542
tr.A0A0A6YY34.A0A0A6YY34.MOUSE	lnc-CidecAS	576	627	1.34	-0.84	0.47	PF00255	1	0.288542
tr.A0A0A6YY34.A0A0A6YY34.MOUSE	lnc-CidecAS	690	741	1.3	-0.84	0.47	PF00255	1	0.288458
tr.A0A0A6YY34.A0A0A6YY34.MOUSE	lnc-CidecAS	415	466	1.27	-0.84	0.47	PF00255	1	0.288375
tr.Q569X9.Q569X9.MOUSE	lnc-CidecAS	865	916	1.28	-0.84	0.46	PF00067	1	0.285083
sp.Q8VCH0.THIKB.MOUSE	lnc-CidecAS	451	502	1.19	-0.84	0.46	PF00108,PF02803	2	0.284875
tr.Q569X9.Q569X9.MOUSE	lnc-CidecAS	176	227	1.19	-0.84	0.46	PF00067	1	0.284875
sp.Q9D2G2.ODO2.MOUSE	lnc-CidecAS	301	352	1.32	-0.84	0.44	PF00198,PF00364	2	0.2785
sp.Q9D2G2.ODO2.MOUSE	lnc-CidecAS	826	877	1.31	-0.84	0.44	PF00198,PF00364	2	0.278458
sp.Q9D2G2.ODO2.MOUSE	lnc-CidecAS	440	491	1.23	-0.84	0.44	PF00198,PF00364	2	0.278292
sp.Q9D2G2.ODO2.MOUSE	lnc-CidecAS	515	566	1.16	-0.84	0.44	PF00198,PF00364	2	0.278125
sp.Q91WD5.NDUS2.MOUSE	lnc-CidecAS	301	352	1.23	-0.84	0.41	PF00346	1	0.268292
tr.B7ZC18.B7ZC18.MOUSE	lnc-CidecAS	715	766	1.27	-0.84	0.36	PF01017,PF02864,PF02865,PF00017	4	0.251708
tr.E0CYI4.E0CYI4.MOUSE	lnc-CidecAS	351	402	1.31	-0.84	0.35	PF08240	1	0.248458
tr.E0CYI4.E0CYI4.MOUSE	lnc-CidecAS	90	141	1.28	-0.84	0.35	PF08240	1	0.248417
sp.Q9Z2V4.PCKGC.MOUSE	lnc-CidecAS	576	627	1.26	-0.84	0.35	PF00821,PF17297	2	0.248375
tr.Q3UEJ6.Q3UEJ6.MOUSE	lnc-CidecAS	176	227	1.29	-0.84	0.33	PF00343	1	0.24175
sp.Q8K2B3.SDHA.MOUSE	lnc-CidecAS	676	727	1.2	-0.84	0.33	PF00890,PF02910	2	0.241542
tr.Q3UEJ6.Q3UEJ6.MOUSE	lnc-CidecAS	801	852	1.19	-0.84	0.33	PF00343	1	0.241542
sp.Q8K2B3.SDHA.MOUSE	lnc-CidecAS	801	852	1.17	-0.84	0.33	PF00890,PF02910	2	0.241458
tr.Q3UT49.Q3UT49.MOUSE	lnc-CidecAS	165	216	1.25	-0.84	0.3	PF00067	1	0.231667
sp.P06801.MAOX.MOUSE	lnc-CidecAS	640	691	1.23	-0.84	0.3	PF03949,PF00390	2	0.231625
tr.Q3UT49.Q3UT49.MOUSE	lnc-CidecAS	301	352	1.23	-0.84	0.3	PF00067	1	0.231625
sp.P50544.ACADV.MOUSE	lnc-CidecAS	251	302	1.32	-0.84	0.29	PF00441,PF02771,PF02770,PF08028	4	0.2285
sp.Q9D0F9.PGM1.MOUSE	lnc-CidecAS	90	141	1.3	-0.84	0.28	PF02878,PF02880,PF02879,PF00408	4	0.225125
sp.Q9D0F9.PGM1.MOUSE	lnc-CidecAS	476	527	1.29	-0.84	0.28	PF02878,PF02880,PF02879,PF00408	4	0.225083
tr.F2Z471.F2Z471.MOUSE	lnc-CidecAS	326	377	1.28	-0.84	0.28	PF01459	1	0.225083
sp.Q9D0F9.PGM1.MOUSE	lnc-CidecAS	690	741	1.21	-0.84	0.28	PF02878,PF02880,PF02879,PF00408	4	0.224917
tr.F8WIR1.F8WIR1.MOUSE	lnc-CidecAS	776	827	1.32	-0.84	0.25	PF00026,PF14543,PF07966	3	0.215167
tr.F8WIR1.F8WIR1.MOUSE	lnc-CidecAS	576	627	1.3	-0.84	0.25	PF00026,PF14543,PF07966	3	0.215125
sp.Q9CZ13.QCR1.MOUSE	lnc-CidecAS	365	416	1.3	-0.84	0.25	PF00675,PF05193	2	0.215125
sp.P21278.GNA11.MOUSE	lnc-CidecAS	365	416	1.23	-0.84	0.25	PF00503,PF00025	2	0.214958
sp.Q9CZ13.QCR1.MOUSE	lnc-CidecAS	301	352	1.23	-0.84	0.25	PF00675,PF05193	2	0.214958
tr.F8WIR1.F8WIR1.MOUSE	lnc-CidecAS	365	416	1.19	-0.84	0.25	PF00026,PF14543,PF07966	3	0.214875
sp.Q4LDG0.S27A5.MOUSE	lnc-CidecAS	676	727	1.34	-0.84	0.22	PF00501,PF13193	2	0.205208
sp.Q4LDG0.S27A5.MOUSE	lnc-CidecAS	251	302	1.2	-0.84	0.22	PF00501,PF13193	2	0.204875
sp.P52825.CPT2.MOUSE	lnc-CidecAS	890	941	1.28	-0.84	0.2	PF00755	1	0.198417
sp.Q9DBG1.CP27A.MOUSE	lnc-CidecAS	26	77	1.19	-0.84	0.2	PF00067	1	0.198208
sp.Q9QXD6.F16P1.MOUSE	lnc-CidecAS	590	641	1.24	-0.84	0.17	PF00316,PF18913	2	0.188292
sp.Q9QXD6.F16P1.MOUSE	lnc-CidecAS	40	91	1.24	-0.84	0.17	PF00316,PF18913	2	0.188292
sp.Q99JY0.ECHB.MOUSE	lnc-CidecAS	365	416	1.15	-0.85	1	PF00108,PF02803,PF00109	3	0.46475
sp.Q99JY0.ECHB.MOUSE	lnc-CidecAS	301	352	1.12	-0.85	1	PF00108,PF02803,PF00109	3	0.464708
tr.A0A0G2JF23.A0A0G2JF23.MOUSE	lnc-CidecAS	76	127	1.12	-0.85	1	PF00056,PF02866	2	0.464708
sp.Q99JY0.ECHB.MOUSE	lnc-CidecAS	576	627	1.1	-0.85	1	PF00108,PF02803,PF00109	3	0.464625
sp.P63017.HSP7C.MOUSE	lnc-CidecAS	801	852	1.09	-0.85	1	PF00012,PF06723	2	0.464625
tr.B1ASZ3.B1ASZ3.MOUSE	lnc-CidecAS	76	127	1.09	-0.85	1	PF00370,PF02782	2	0.464625
sp.O08749.DLDH.MOUSE	lnc-CidecAS	1	52	1.06	-0.85	1	PF07992,PF02852,PF00070,PF12831,PF13450,PF00890,PF01134	7	0.464542
tr.G3UWE1.G3UWE1.MOUSE	lnc-CidecAS	76	127	1.03	-0.85	1	PF02544	1	0.464458
tr.B1ASZ3.B1ASZ3.MOUSE	lnc-CidecAS	701	752	1.02	-0.85	1	PF00370,PF02782	2	0.464458
sp.Q9DBF1.AL7A1.MOUSE	lnc-CidecAS	576	627	1.02	-0.85	1	PF00171	1	0.464458
sp.Q99JY0.ECHB.MOUSE	lnc-CidecAS	401	452	1.02	-0.85	1	PF00108,PF02803,PF00109	3	0.464458
sp.P48771.CX7A2.MOUSE	lnc-CidecAS	401	452	1.12	-0.85	0.63	PF02238	1	0.341375
sp.P48771.CX7A2.MOUSE	lnc-CidecAS	290	341	1.09	-0.85	0.63	PF02238	1	0.341292
sp.P48771.CX7A2.MOUSE	lnc-CidecAS	351	402	1.06	-0.85	0.63	PF02238	1	0.341208
sp.A2AKK5.ACNT1.MOUSE	lnc-CidecAS	551	602	1.09	-0.85	0.62	PF08840,PF04775,PF03959	3	0.337958
sp.P49586.PCY1A.MOUSE	lnc-CidecAS	90	141	1.15	-0.85	0.61	PF01467	1	0.33475
sp.Q9R0H0.ACOX1.MOUSE	lnc-CidecAS	576	627	1.07	-0.85	0.6	PF01756,PF14749,PF02770	3	0.33125
sp.P47739.AL3A1.MOUSE	lnc-CidecAS	215	266	1.15	-0.85	0.58	PF00171,PF05893	2	0.32475
sp.P47739.AL3A1.MOUSE	lnc-CidecAS	601	652	1.14	-0.85	0.58	PF00171,PF05893	2	0.32475
sp.P47739.AL3A1.MOUSE	lnc-CidecAS	801	852	1.12	-0.85	0.58	PF00171,PF05893	2	0.324708
sp.P47739.AL3A1.MOUSE	lnc-CidecAS	790	841	1.08	-0.85	0.58	PF00171,PF05893	2	0.324583
sp.Q8VC30.TKFC.MOUSE	lnc-CidecAS	190	241	1.04	-0.85	0.56	PF02733,PF02734	2	0.317833
sp.Q60759.GCDH.MOUSE	lnc-CidecAS	101	152	1.03	-0.85	0.54	PF00441,PF02771,PF02770,PF08028	4	0.311125
sp.Q60759.GCDH.MOUSE	lnc-CidecAS	801	852	1.02	-0.85	0.54	PF00441,PF02771,PF02770,PF08028	4	0.311125
sp.P52792.HXK4.MOUSE	lnc-CidecAS	826	877	1.04	-0.85	0.52	PF03727,PF00349	2	0.3045
tr.A0A2R8VHK1.A0A2R8VHK1.MOUSE	lnc-CidecAS	326	377	1.13	-0.85	0.51	PF02167	1	0.301375
sp.Q9CWK8.SNX2.MOUSE	lnc-CidecAS	565	616	1.12	-0.85	0.51	PF09325,PF03700,PF00787	3	0.301375
sp.Q9CWK8.SNX2.MOUSE	lnc-CidecAS	826	877	1.07	-0.85	0.51	PF09325,PF03700,PF00787	3	0.30125
tr.A0A0A6YY34.A0A0A6YY34.MOUSE	lnc-CidecAS	326	377	1.03	-0.85	0.47	PF00255	1	0.287792
sp.Q8VCH0.THIKB.MOUSE	lnc-CidecAS	515	566	1.14	-0.85	0.46	PF00108,PF02803	2	0.28475
tr.Q569X9.Q569X9.MOUSE	lnc-CidecAS	726	777	1.11	-0.85	0.46	PF00067	1	0.284667
sp.Q8VCH0.THIKB.MOUSE	lnc-CidecAS	440	491	1.09	-0.85	0.46	PF00108,PF02803	2	0.284625
tr.Q569X9.Q569X9.MOUSE	lnc-CidecAS	26	77	1.03	-0.85	0.46	PF00067	1	0.284458
sp.Q8VCH0.THIKB.MOUSE	lnc-CidecAS	876	927	1	-0.85	0.46	PF00108,PF02803	2	0.284417
sp.Q9D2G2.ODO2.MOUSE	lnc-CidecAS	790	841	1.14	-0.85	0.44	PF00198,PF00364	2	0.278083
sp.Q9D2G2.ODO2.MOUSE	lnc-CidecAS	690	741	1.14	-0.85	0.44	PF00198,PF00364	2	0.278083
sp.Q9D2G2.ODO2.MOUSE	lnc-CidecAS	526	577	1.12	-0.85	0.44	PF00198,PF00364	2	0.278042
sp.Q9D2G2.ODO2.MOUSE	lnc-CidecAS	201	252	1.04	-0.85	0.44	PF00198,PF00364	2	0.277833
sp.Q9CX00.IST1.MOUSE	lnc-CidecAS	790	841	1.15	-0.85	0.41	PF03398	1	0.268083
sp.Q9CX00.IST1.MOUSE	lnc-CidecAS	365	416	1.13	-0.85	0.41	PF03398	1	0.268042
sp.Q91WD5.NDUS2.MOUSE	lnc-CidecAS	840	891	1	-0.85	0.41	PF00346	1	0.26775
sp.Q91V92.ACLY.MOUSE	lnc-CidecAS	715	766	1.09	-0.85	0.39	PF16114,PF00285,PF00549,PF02629	4	0.261292
sp.Q64521.GPDM.MOUSE	lnc-CidecAS	801	852	1.07	-0.85	0.36	PF01266,PF16901,PF13499,PF00890	4	0.25125
sp.P06745.G6PI.MOUSE	lnc-CidecAS	565	616	1.15	-0.85	0.35	PF00342	1	0.248083
sp.P06745.G6PI.MOUSE	lnc-CidecAS	640	691	1.07	-0.85	0.35	PF00342	1	0.247917
sp.E9Q4Z2.ACACB.MOUSE	lnc-CidecAS	801	852	1.02	-0.85	0.34	PF08326,PF01039,PF02786,PF00289,PF02785,PF00364	6	0.244458
sp.A2A974.CP4CB.MOUSE	lnc-CidecAS	176	227	1.11	-0.85	0.32	PF00067	1	0.238
sp.A2A974.CP4CB.MOUSE	lnc-CidecAS	801	852	1.02	-0.85	0.32	PF00067	1	0.237792
tr.Q3UT49.Q3UT49.MOUSE	lnc-CidecAS	790	841	1.12	-0.85	0.3	PF00067	1	0.231375
sp.P06801.MAOX.MOUSE	lnc-CidecAS	801	852	1.07	-0.85	0.3	PF03949,PF00390	2	0.23125
tr.F2Z471.F2Z471.MOUSE	lnc-CidecAS	540	591	1.11	-0.85	0.28	PF01459	1	0.224667
tr.F2Z471.F2Z471.MOUSE	lnc-CidecAS	140	191	1.01	-0.85	0.28	PF01459	1	0.224417
tr.F2Z471.F2Z471.MOUSE	lnc-CidecAS	15	66	1.01	-0.85	0.28	PF01459	1	0.224417
sp.Q9Z2I9.SUCB1.MOUSE	lnc-CidecAS	40	91	1.15	-0.85	0.25	PF08442,PF00549,PF13549	3	0.21475
sp.Q9Z2I9.SUCB1.MOUSE	lnc-CidecAS	390	441	1.13	-0.85	0.25	PF08442,PF00549,PF13549	3	0.214708
sp.Q9Z2I9.SUCB1.MOUSE	lnc-CidecAS	776	827	1.12	-0.85	0.25	PF08442,PF00549,PF13549	3	0.214708
sp.Q9CZ13.QCR1.MOUSE	lnc-CidecAS	576	627	1.12	-0.85	0.25	PF00675,PF05193	2	0.214708
tr.F8WIR1.F8WIR1.MOUSE	lnc-CidecAS	76	127	1.12	-0.85	0.25	PF00026,PF14543,PF07966	3	0.214708
sp.Q9Z2I9.SUCB1.MOUSE	lnc-CidecAS	590	641	1.1	-0.85	0.25	PF08442,PF00549,PF13549	3	0.214625
sp.P21278.GNA11.MOUSE	lnc-CidecAS	301	352	1.07	-0.85	0.25	PF00503,PF00025	2	0.214583
tr.A2ABY3.A2ABY3.MOUSE	lnc-CidecAS	701	752	1.05	-0.85	0.25	PF01467	1	0.214542
tr.F8WIR1.F8WIR1.MOUSE	lnc-CidecAS	351	402	1.05	-0.85	0.25	PF00026,PF14543,PF07966	3	0.214542
sp.Q9CZ13.QCR1.MOUSE	lnc-CidecAS	776	827	1.01	-0.85	0.25	PF00675,PF05193	2	0.214417
sp.Q9Z2I9.SUCB1.MOUSE	lnc-CidecAS	301	352	1	-0.85	0.25	PF08442,PF00549,PF13549	3	0.214417
sp.P47754.CAZA2.MOUSE	lnc-CidecAS	351	402	1.15	-0.85	0.2	PF01267	1	0.198083
sp.P47754.CAZA2.MOUSE	lnc-CidecAS	465	516	1.14	-0.85	0.2	PF01267	1	0.198083
tr.D3YUS1.D3YUS1.MOUSE	lnc-CidecAS	340	391	1.11	-0.85	0.2	PF00571	1	0.198
sp.O35488.S27A2.MOUSE	lnc-CidecAS	251	302	1.11	-0.85	0.2	PF00501,PF13193	2	0.198
sp.O35488.S27A2.MOUSE	lnc-CidecAS	26	77	1.11	-0.85	0.2	PF00501,PF13193	2	0.198
sp.P47754.CAZA2.MOUSE	lnc-CidecAS	15	66	1.07	-0.85	0.2	PF01267	1	0.197917
sp.P97807.FUMH.MOUSE	lnc-CidecAS	865	916	1	-0.85	0.2	PF00206,PF10415	2	0.19775
sp.Q9QXD6.F16P1.MOUSE	lnc-CidecAS	290	341	1.09	-0.85	0.17	PF00316,PF18913	2	0.187958
sp.Q9QXD6.F16P1.MOUSE	lnc-CidecAS	690	741	1.04	-0.85	0.17	PF00316,PF18913	2	0.187833
sp.Q9QXD6.F16P1.MOUSE	lnc-CidecAS	576	627	1	-0.85	0.17	PF00316,PF18913	2	0.18775
sp.Q99JY0.ECHB.MOUSE	lnc-CidecAS	351	402	0.99	-0.86	1	PF00108,PF02803,PF00109	3	0.464375
sp.O08749.DLDH.MOUSE	lnc-CidecAS	865	916	0.95	-0.86	1	PF07992,PF02852,PF00070,PF12831,PF13450,PF00890,PF01134	7	0.464292
sp.Q99JY0.ECHB.MOUSE	lnc-CidecAS	790	841	0.95	-0.86	1	PF00108,PF02803,PF00109	3	0.464292
tr.A0A0G2JF23.A0A0G2JF23.MOUSE	lnc-CidecAS	576	627	0.95	-0.86	1	PF00056,PF02866	2	0.464292
sp.Q9DBF1.AL7A1.MOUSE	lnc-CidecAS	601	652	0.94	-0.86	1	PF00171	1	0.46425
tr.D6RIL6.D6RIL6.MOUSE	lnc-CidecAS	340	391	0.9	-0.86	1	PF00180	1	0.464167
sp.Q99JY0.ECHB.MOUSE	lnc-CidecAS	51	102	0.9	-0.86	1	PF00108,PF02803,PF00109	3	0.464167
sp.P62897.CYC.MOUSE	lnc-CidecAS	576	627	0.87	-0.86	1	PF00034	1	0.464083
sp.P0CG49.UBB.MOUSE	lnc-CidecAS	326	377	0.86	-0.86	1	PF00240,PF11976,PF14560	3	0.464083
sp.O08749.DLDH.MOUSE	lnc-CidecAS	801	852	0.84	-0.86	1	PF07992,PF02852,PF00070,PF12831,PF13450,PF00890,PF01134	7	0.464042
tr.G3UWE1.G3UWE1.MOUSE	lnc-CidecAS	576	627	0.82	-0.86	1	PF02544	1	0.464
sp.P0CG49.UBB.MOUSE	lnc-CidecAS	576	627	0.81	-0.86	1	PF00240,PF11976,PF14560	3	0.463958
sp.P48771.CX7A2.MOUSE	lnc-CidecAS	76	127	0.98	-0.86	0.63	PF02238	1	0.341042
sp.P48771.CX7A2.MOUSE	lnc-CidecAS	576	627	0.89	-0.86	0.63	PF02238	1	0.340792
sp.P48771.CX7A2.MOUSE	lnc-CidecAS	776	827	0.83	-0.86	0.63	PF02238	1	0.340667
sp.A2AKK5.ACNT1.MOUSE	lnc-CidecAS	401	452	0.89	-0.86	0.62	PF08840,PF04775,PF03959	3	0.337458
sp.P49586.PCY1A.MOUSE	lnc-CidecAS	701	752	0.87	-0.86	0.61	PF01467	1	0.334083
sp.P49586.PCY1A.MOUSE	lnc-CidecAS	226	277	0.83	-0.86	0.61	PF01467	1	0.334
sp.P35486.ODPA.MOUSE	lnc-CidecAS	640	691	0.99	-0.86	0.6	PF00676	1	0.331042
sp.P47739.AL3A1.MOUSE	lnc-CidecAS	301	352	0.97	-0.86	0.58	PF00171,PF05893	2	0.324333
sp.P47739.AL3A1.MOUSE	lnc-CidecAS	401	452	0.94	-0.86	0.58	PF00171,PF05893	2	0.32425
tr.H3BJB8.H3BJB8.MOUSE	lnc-CidecAS	576	627	0.88	-0.86	0.58	-	0	0.324125
sp.P47739.AL3A1.MOUSE	lnc-CidecAS	76	127	0.88	-0.86	0.58	PF00171,PF05893	2	0.324125
[truncated: 3,329 more rows]
