# Supplementary material for: The long non-coding RNA CidecAS regulates hepatocyte lipid metabolism via the alpha-1 subunit of Na+/K+-ATPase
Source: Front Nutr. 2026 May 12;13:1809132. doi: 10.3389/fnut.2026.1809132 (PMC13201432; doi:10.3389/fnut.2026.1809132)
Supplement: Supplementary file 2 [file Table_2.XLSX]

## Sheet: BLAST Results
	Description	MaxScore	TotalScore	QueryCover	Evalue	Per.Ident	Accession
	Transcripts
☑	Homo sapiens cell death inducing DFFA like effector c (CIDEC), transcript variant 7, mRNA	197	346	30%	1e-47	85.80%	NM_001321144.1
☑	Homo sapiens cell death inducing DFFA like effector c (CIDEC), transcript variant 6, mRNA	197	346	30%	1e-47	85.80%	NM_001321143.1
☑	PREDICTED: Homo sapiens cell death inducing DFFA like effector c (CIDEC), transcript variant X1, mRNA	194	342	30%	1e-46	84.88%	XM_024453700.1
☑	Homo sapiens cell death inducing DFFA like effector c (CIDEC), transcript variant 5, mRNA	194	342	30%	1e-46	84.88%	NM_001321142.1
☑	Homo sapiens cell death inducing DFFA like effector c (CIDEC), transcript variant 4, mRNA	194	342	30%	1e-46	84.88%	NM_001199552.1
☑	Homo sapiens cell death inducing DFFA like effector c (CIDEC), transcript variant 3, mRNA	194	342	30%	1e-46	84.88%	NM_001199552.1
☑	Homo sapiens cell death inducing DFFA like effector c (CIDEC), transcript variant 1, mRNA	194	342	30%	1e-46	84.88%	NM_022094.3
☑	Homo sapiens cell death inducing DFFA like effector c (CIDEC), transcript variant 2, mRNA	192	340	30%	4e-46	85.54%	NM_001199561.1
☑	Homo sapiens intraflagellar transport 122 homolog (Chlamydomonas) pseudogene (LOC653712), non-coding RNA	159	159	17%	9e-36	79.89%	NR_034179.1
☑	Homo sapiens cell death-inducing DFFA-like effector c pseudogene (CIDECP), non-coding RNA	148	148	12%	2e-32	86.29%	NR_002786.1
☑	Homo sapiens cell death-inducing DFFA-like effector a (CIDEA), transcript variant 3, non-coding RNA	87.8	163	19%	1e-14	83.13%	NR_134607.1
☑	Homo sapiens cell death-inducing DFFA-like effector a (CIDEA), transcript variant 2, mRNA	87.8	163	19%	1e-14	83.13%	NM_001318383.1
☑	Homo sapiens cell death-inducing DFFA-like effector a (CIDEA), transcript variant 1, mRNA	87.8	163	19%	1e-14	83.13%	NM_001279.3
☑	PREDICTED: Homo sapiens NOP9 nucleolar protein (NOP9), transcript variant X2, mRNA	54.5	54.5	7%	3e-04	75.32%	XM_011636526.2
☑	Homo sapiens NOP9 nucleolar protein (NOP9), transcript variant 1, mRNA	54.5	54.5	7%	3e-04	75.32%	NM_174913.2
☑	Homo sapiens NOP9 nucleolar protein (NOP9), transcript variant 2, mRNA	54.5	54.5	7%	3e-04	75.32%	NM_001286367.1
☑	PREDICTED: Homo sapiens NOP9 nucleolar protein (NOP9), transcript variant X1, mRNA	54.5	54.5	7%	3e-04	75.32%	XM_005267385.1
	Genomic sequences [show first]
☑	Homo sapiens chromosome 3, GRCh38.p12 Primary Assembly	328	724	40%	8e-87	79.51%	NC_000003.12
☑	Homo sapiens chromosome 18, GRCh38.p12 Primary Assembly	87.8	163	19%	1e-14	83.13%	NC_000018.10
☑	Homo sapiens chromosome 2, GRCh38.p12 Primary Assembly	60.8	60.8	10%	2e-06	72.82%	NC_000002.12
☑	Homo sapiens chromosome 14 genomic patch of type FIX, GRCh38.p12 PATCHES HG1_PATCH	54.5	54.5	7%	3e-04	75.32%	NW_018654722.1
☑	Homo sapiens chromosome 14, GRCh38.p12 Primary Assembly	54.5	54.5	7%	3e-04	75.32%	NC_000014.9
